# Supplementary material for: Systematic Assessment of Nonproteolytic Clostridium botulinum Spores for Heat Resistance
Source: Appl Environ Microbiol. 2016 Sep 16;82(19):6019–29. doi: 10.1128/AEM.01737-16 (PMC5038052; doi:10.1128/AEM.01737-16)
Supplement: Supplemental material [file AEM.01737-16_zam999117446sd1.xlsx]

## Sheet: Dz
DATASET: Heat resistance of non-proteolytic Clostridium botulinum spores
D and z-values for different strains of non-proteolytic C. botulinum measured at various heating menstrua. Data obtained from eligible sources assessed against quality criteria. Searches include online database (Web of Science, SCOPUS, PubMed and Google Scholar), published reviews, personal literature collections and unpublished data.
No.	Strain	Toxin type	Heating menstruum	pH	Addition of (aw)	SH	T(oC)	D-value (min)	logD (min)	D'(80)	HS	Method of D-value calculation	z-value (oC)	Heating technique	Recovery method	Recovery media	Recovery conditions	Reference
											HR
1	Nanaimo	E	0.067M phosphate buffer	7			70	36	1.5563	3.10794		Survivor curve	9.44	TDT tubes in water bath	counts	PIT	25°C/14 days	Ohye and Scott, 1957
2	Nanaimo	E	0.067M phosphate buffer	7			75	10	1	2.93823		Survivor curve	9.44	TDT tubes in water bath	counts	PIT	25°C/14 days	Ohye and Scott, 1957
3	Nanaimo	E	0.067M phosphate buffer	7			80	3.3	0.518514	3.3		Survivor curve	9.44	TDT tubes in water bath	counts	PIT	25°C/14 days	Ohye and Scott, 1957
4	Vancouver Herring	E	0.067M phosphate buffer	7			70	7.8	0.892095	0.407421		Survivor curve	7.78	TDT tubes in water bath	counts	PIT	25°C/14 days	Ohye and Scott, 1957
5	Vancouver Herring	E	0.067M phosphate buffer	7			75	3.1	0.491362	0.708494		Survivor curve	7.78	TDT tubes in water bath	counts	PIT	25°C/14 days	Ohye and Scott, 1957
6	Vancouver Herring	E	0.067M phosphate buffer	7			80	0.4	-0.39794	0.4		Survivor curve	7.78	TDT tubes in water bath	counts	PIT	25°C/14 days	Ohye and Scott, 1957
7	Eklund 17B	B	cod	6.8			75	53.9	1.73159	14.1317		Survivor curve	8.64	bottles in water bath	counts	EA+0.1% starch	30°C/6 days	Gaze and Brown, 1990
8	Eklund 17B	B	cod	6.8			80	18.3	1.26245	18.3		Survivor curve	8.64	bottles in water bath	counts	EA+0.1% starch	30°C/6 days	Gaze and Brown, 1990
9	Eklund 17B	B	cod	6.8			85	4	0.60206	15.2565		Survivor curve	8.64	bottles in water bath	counts	EA+0.1% starch	30°C/6 days	Gaze and Brown, 1990
10	Eklund 17B	B	cod	6.8			90	1.1	0.0413927	16.0023		Survivor curve	8.64	bottles in water bath	counts	EA+0.1% starch	30°C/6 days	Gaze and Brown, 1990
11	Eklund 17B	B	cod	6.8			92	0.62	-0.207608	15.4078		Survivor curve	8.64	bottles in water bath	counts	EA+0.1% starch	30°C/6 days	Gaze and Brown, 1990
12	ATCC 9564	E	cod	6.8			75	58.5	1.76716	14.6132		Survivor curve	8.26	bottles in water bath	counts	EA+0.1% starch	30°C/6 days	Gaze and Brown, 1990
13	ATCC 9564	E	cod	6.8			80	15.1	1.17898	15.1		Survivor curve	8.26	bottles in water bath	counts	EA+0.1% starch	30°C/6 days	Gaze and Brown, 1990
14	ATCC 9564	E	cod	6.8			85	4.75	0.676694	19.0153		Survivor curve	8.26	bottles in water bath	counts	EA+0.1% starch	30°C/6 days	Gaze and Brown, 1990
15	ATCC 9564	E	cod	6.8			90	0.79	-0.102373	12.6604		Survivor curve	8.26	bottles in water bath	counts	EA+0.1% starch	30°C/6 days	Gaze and Brown, 1990
16	ATCC 9564	E	cod	6.8			92	0.56	-0.251812	15.6304		Survivor curve	8.26	bottles in water bath	counts	EA+0.1% starch	30°C/6 days	Gaze and Brown, 1990
17	Eklund 17B	B	carrot homogenates	5.7			75	19.39	1.28758	5.98927		Survivor curve	9.76	bottles in water bath	counts	EA+0.1% starch	30°C/6 days	Gaze and Brown, 1990
18	Eklund 17B	B	carrot homogenates	5.7			80	4.24	0.627366	4.24		Survivor curve	9.76	bottles in water bath	counts	EA+0.1% starch	30°C/6 days	Gaze and Brown, 1990
19	Eklund 17B	B	carrot homogenates	5.7			85	1.57	0.1959	5.08281		Survivor curve	9.76	bottles in water bath	counts	EA+0.1% starch	30°C/6 days	Gaze and Brown, 1990
20	Eklund 17B	B	carrot homogenates	5.7			90	0.43	-0.366532	4.50689		Survivor curve	9.76	bottles in water bath	counts	EA+0.1% starch	30°C/6 days	Gaze and Brown, 1990
21	Eklund 17B	B	carrot homogenates	5.7			92	0.36	-0.443697	6.0366		Survivor curve	9.76	bottles in water bath	counts	EA+0.1% starch	30°C/6 days	Gaze and Brown, 1990
22	ATCC 9564	E	carrot homogenates	5.7			70	32.8	1.51587	3.12943		Survivor curve	9.84	bottles in water bath	counts	EA+0.1% starch	30°C/6 days	Gaze and Brown, 1990
23	ATCC 9564	E	carrot homogenates	5.7			75	18.05	1.25648	5.57536		Survivor curve	9.84	bottles in water bath	counts	EA+0.1% starch	30°C/6 days	Gaze and Brown, 1990
24	ATCC 9564	E	carrot homogenates	5.7			80	4.33	0.636488	4.33		Survivor curve	9.84	bottles in water bath	counts	EA+0.1% starch	30°C/6 days	Gaze and Brown, 1990
25	ATCC 9564	E	carrot homogenates	5.7			85	0.73	-0.136677	2.36334		Survivor curve	9.84	bottles in water bath	counts	EA+0.1% starch	30°C/6 days	Gaze and Brown, 1990
26	ATCC 9564	E	carrot homogenates	5.7			90	0.48	-0.318759	5.03094		Survivor curve	9.84	bottles in water bath	counts	EA+0.1% starch	30°C/6 days	Gaze and Brown, 1990
27	Beluga	E	oyster Homogenates	6.2			50	7943	3.89998	1.26624		Survivor curve	7.94	flasks in water bath	counts	PYG	30°C/2 days	Bucknavage et al.,1990
28	Beluga	E	oyster Homogenates	6.2	0.13% KS		50	7413	3.86999	1.05643		Survivor curve	7.8	flasks in water bath	counts	PYG	30°C/2 days	Bucknavage et al.,1990
29	Beluga	E	oyster Homogenates	6.2	1.0 % NaCl		50	23990	4.38003	3.04738		Survivor curve	7.7	flasks in water bath	counts	PYG	30°C/2 days	Bucknavage et al.,1990
30	Beluga	E	oyster Homogenates	6.2	1.0% NaCl + 0.13% KS		50	6607	3.82	1.05326		Survivor curve	7.9	flasks in water bath	counts	PYG	30°C/2 days	Bucknavage et al.,1990
31	Beluga	E	oyster Homogenates	6.2			55	1259	3.10003	0.861924		Survivor curve	7.94	flasks in water bath	counts	PYG	30°C/2 days	Bucknavage et al.,1990
32	Beluga	E	oyster Homogenates	6.2	0.13% KS		55	1202	3.0799	0.749508		Survivor curve	7.8	flasks in water bath	counts	PYG	30°C/2 days	Bucknavage et al.,1990
33	Beluga	E	oyster Homogenates	6.2	1.0 % NaCl		55	1047	3.01995	0.593189		Survivor curve	7.7	flasks in water bath	counts	PYG	30°C/2 days	Bucknavage et al.,1990
34	Beluga	E	oyster Homogenates	6.2	1.0% NaCl + 0.13% KS		55	1023	3.00988	0.700356		Survivor curve	7.9	flasks in water bath	counts	PYG	30°C/2 days	Bucknavage et al.,1990
35	Beluga	E	oyster Homogenates	6.2			60	776	2.88986	2.28148		Survivor curve	7.94	flasks in water bath	counts	PYG	30°C/2 days	Bucknavage et al.,1990
36	Beluga	E	oyster Homogenates	6.2	0.13% KS		60	912	2.95999	2.48824		Survivor curve	7.8	flasks in water bath	counts	PYG	30°C/2 days	Bucknavage et al.,1990
37	Beluga	E	oyster Homogenates	6.2	1.0 % NaCl		60	692	2.84011	1.74865		Survivor curve	7.7	flasks in water bath	counts	PYG	30°C/2 days	Bucknavage et al.,1990
38	Beluga	E	oyster Homogenates	6.2	1.0% NaCl + 0.13% KS		60	776	2.88986	2.28148		Survivor curve	7.9	flasks in water bath	counts	PYG	30°C/2 days	Bucknavage et al.,1990
39	Beluga	E	oyster Homogenates	6.2			70	72	1.85733	3.904		Survivor curve	7.94	flasks in water bath	counts	PYG	30°C/2 days	Bucknavage et al.,1990
40	Beluga	E	oyster Homogenates	6.2	0.13% KS		70	72	1.85733	3.76081		Survivor curve	7.8	flasks in water bath	counts	PYG	30°C/2 days	Bucknavage et al.,1990
41	Beluga	E	oyster Homogenates	6.2	1.0 % NaCl		70	100	2	5.02688		Survivor curve	7.7	flasks in water bath	counts	PYG	30°C/2 days	Bucknavage et al.,1990
42	Beluga	E	oyster Homogenates	6.2	1.0% NaCl + 0.13% KS		70	79	1.89763	4.28355		Survivor curve	7.9	flasks in water bath	counts	PYG	30°C/2 days	Bucknavage et al.,1990
43	Beluga	E	oyster Homogenates	6.2			80	0.78	-0.107905	0.78		Survivor curve	7.94	flasks in water bath	counts	PYG	30°C/2 days	Bucknavage et al.,1990
44	Beluga	E	oyster Homogenates	6.2	0.13% KS		80	0.63	-0.200659	0.63		Survivor curve	7.8	flasks in water bath	counts	PYG	30°C/2 days	Bucknavage et al.,1990
45	Beluga	E	oyster Homogenates	6.2	1.0 % NaCl		80	1	0	1		Survivor curve	7.7	flasks in water bath	counts	PYG	30°C/2 days	Bucknavage et al.,1990
46	Beluga	E	oyster Homogenates	6.2	1.0% NaCl + 0.13% KS		80	0.55	-0.259637	0.55		Survivor curve	7.9	flasks in water bath	counts	PYG	30°C/2 days	Bucknavage et al.,1990
47	Alaska	E	oyster Homogenates				73.9	7.56	0.878522	0.48133		TDT/Schmidt(1957)	5.1	TDT tubes in water bath	TDT	TPGYT	28°C/62 days	Chai and Liang, 1992
48	Alaska	E	oyster Homogenates				73.9	7.56	0.878522	0.266772		TDT/Schmidt(1957)	4.2	TDT tubes in water bath	TDT	TPGYT	28°C/62 days	Chai and Liang, 1992
49	Minnesota	E	oyster Homogenates				73.9	8.96	0.952308	1.06676		TDT/Schmidt(1957)	6.6	TDT tubes in water bath	TDT	TPGYT	28°C/62 days	Chai and Liang, 1992
50	Minnesota	E	oyster Homogenates				73.9	8.96	0.952308	0.963949		TDT/Schmidt(1957)	6.3	TDT tubes in water bath	TDT	TPGYT	28°C/62 days	Chai and Liang, 1992
51	Crab G21-5	E	oyster Homogenates				73.9	5.23	0.718502	0.723347		TDT/Schmidt(1957)	7.1	TDT tubes in water bath	TDT	TPGYT	28°C/62 days	Chai and Liang, 1992
52	Crab G21-5	E	oyster Homogenates				73.9	5.23	0.718502	0.406828		TDT/Schmidt(1957)	5.5	TDT tubes in water bath	TDT	TPGYT	28°C/62 days	Chai and Liang, 1992
53	Crab 25 V-1	E	oyster Homogenates				73.9	7.13	0.85309	0.876278		TDT/Schmidt(1957)	6.7	TDT tubes in water bath	TDT	TPGYT	28°C/62 days	Chai and Liang, 1992
54	Crab 25 V-1	E	oyster Homogenates				73.9	7.13	0.85309	0.554624		TDT/Schmidt(1957)	5.5	TDT tubes in water bath	TDT	TPGYT	28°C/62 days	Chai and Liang, 1992
55	Crab 25 V-2	E	oyster Homogenates				73.9	2	0.30103	0.207567		TDT/Schmidt(1957)	6.2	TDT tubes in water bath	TDT	TPGYT	28°C/62 days	Chai and Liang, 1992
56	Crab 25 V-2	E	oyster Homogenates				73.9	2	0.30103	0.184983		TDT/Schmidt(1957)	5.9	TDT tubes in water bath	TDT	TPGYT	28°C/62 days	Chai and Liang, 1992
57	Alaska	E	oyster Homogenates				75	3.85	0.585461	0.402781		TDT/Schmidt(1957)	5.1	TDT tubes in water bath	TDT	TPGYT	28°C/62 days	Chai and Liang, 1992
58	Minnesota	E	oyster Homogenates				75	5.28	0.722634	0.922695		TDT/Schmidt(1957)	6.6	TDT tubes in water bath	TDT	TPGYT	28°C/62 days	Chai and Liang, 1992
59	Minnesota	E	oyster Homogenates				75	5.28	0.722634	0.849147		TDT/Schmidt(1957)	6.3	TDT tubes in water bath	TDT	TPGYT	28°C/62 days	Chai and Liang, 1992
60	Crab G21-5	E	oyster Homogenates				75	2.38	0.376577	0.470275		TDT/Schmidt(1957)	7.1	TDT tubes in water bath	TDT	TPGYT	28°C/62 days	Chai and Liang, 1992
61	Crab G21-5	E	oyster Homogenates				75	2.38	0.376577	0.293418		TDT/Schmidt(1957)	5.5	TDT tubes in water bath	TDT	TPGYT	28°C/62 days	Chai and Liang, 1992
62	Crab 25 V-1	E	oyster Homogenates				75	3.4	0.531479	0.609832		TDT/Schmidt(1957)	6.7	TDT tubes in water bath	TDT	TPGYT	28°C/62 days	Chai and Liang, 1992
63	Crab 25 V-2	E	oyster Homogenates				75	1.28	0.10721	0.199875		TDT/Schmidt(1957)	6.2	TDT tubes in water bath	TDT	TPGYT	28°C/62 days	Chai and Liang, 1992
64	Crab 25 V-1	E	oyster Homogenates				75	3.4	0.531479	0.419168		TDT/Schmidt(1957)	5.5	TDT tubes in water bath	TDT	TPGYT	28°C/62 days	Chai and Liang, 1992
65	Crab 25 V-2	E	oyster Homogenates				75	1.28	0.10721	0.181866		TDT/Schmidt(1957)	5.9	TDT tubes in water bath	TDT	TPGYT	28°C/62 days	Chai and Liang, 1992
66	Alaska	E	oyster Homogenates				75	3.85	0.585461	0.248304		TDT/Schmidt(1957)	4.2	TDT tubes in water bath	TDT	TPGYT	28°C/62 days	Chai and Liang, 1992
67	Alaska	E	oyster Homogenates				76.7	1.53	0.184691	0.344852		TDT/Schmidt(1957)	5.1	TDT tubes in water bath	TDT	TPGYT	28°C/62 days	Chai and Liang, 1992
68	Alaska	E	oyster Homogenates				76.7	1.53	0.184691	0.250598		TDT/Schmidt(1957)	4.2	TDT tubes in water bath	TDT	TPGYT	28°C/62 days	Chai and Liang, 1992
69	Minnesota	E	oyster Homogenates				76.7	2.69	0.429752	0.850653		TDT/Schmidt(1957)	6.6	TDT tubes in water bath	TDT	TPGYT	28°C/62 days	Chai and Liang, 1992
70	Crab G21-5	E	oyster Homogenates				76.7	1.01	0.00432137	0.346364		TDT/Schmidt(1957)	7.1	TDT tubes in water bath	TDT	TPGYT	28°C/62 days	Chai and Liang, 1992
71	Crab 25 V-1	E	oyster Homogenates				76.7	1.42	0.152288	0.456826		TDT/Schmidt(1957)	6.7	TDT tubes in water bath	TDT	TPGYT	28°C/62 days	Chai and Liang, 1992
72	Crab 25 V-1	E	oyster Homogenates				76.7	1.42	0.152288	0.356688		TDT/Schmidt(1957)	5.5	TDT tubes in water bath	TDT	TPGYT	28°C/62 days	Chai and Liang, 1992
73	Crab 25 V-2	E	oyster Homogenates				76.7	0.73	-0.136677	0.214321		TDT/Schmidt(1957)	6.2	TDT tubes in water bath	TDT	TPGYT	28°C/62 days	Chai and Liang, 1992
74	Crab 25 V-2	E	oyster Homogenates				76.7	0.73	-0.136677	0.201373		TDT/Schmidt(1957)	5.9	TDT tubes in water bath	TDT	TPGYT	28°C/62 days	Chai and Liang, 1992
75	Alaska	E	oyster Homogenates				79.4	0.41	-0.387216	0.312706		TDT/Schmidt(1957)	5.1	TDT tubes in water bath	TDT	TPGYT	28°C/62 days	Chai and Liang, 1992
76	Minnesota	E	oyster Homogenates				76.7	2.69	0.429752	0.805272		TDT/Schmidt(1957)	6.3	TDT tubes in water bath	TDT	TPGYT	28°C/62 days	Chai and Liang, 1992
77	Minnesota	E	oyster Homogenates				79.4	1.03	0.0128372	0.726645		TDT/Schmidt(1957)	6.6	TDT tubes in water bath	TDT	TPGYT	28°C/62 days	Chai and Liang, 1992
78	Crab G21-5	E	oyster Homogenates				76.7	1.01	0.00432137	0.287652		TDT/Schmidt(1957)	5.5	TDT tubes in water bath	TDT	TPGYT	28°C/62 days	Chai and Liang, 1992
79	Crab G21-5	E	oyster Homogenates				79.4	0.29	-0.537602	0.209678		TDT/Schmidt(1957)	7.1	TDT tubes in water bath	TDT	TPGYT	28°C/62 days	Chai and Liang, 1992
80	Crab G21-5	E	oyster Homogenates				79.4	0.29	-0.537602	0.190801		TDT/Schmidt(1957)	5.5	TDT tubes in water bath	TDT	TPGYT	28°C/62 days	Chai and Liang, 1992
81	Crab 25 V-1	E	oyster Homogenates				79.4	0.58	-0.236572	0.471928		TDT/Schmidt(1957)	6.7	TDT tubes in water bath	TDT	TPGYT	28°C/62 days	Chai and Liang, 1992
82	Crab 25 V-1	E	oyster Homogenates				79.4	0.58	-0.236572	0.451167		TDT/Schmidt(1957)	5.5	TDT tubes in water bath	TDT	TPGYT	28°C/62 days	Chai and Liang, 1992
83	Alaska	E	oyster Homogenates				79.4	0.41	-0.387216	0.295071		TDT/Schmidt(1957)	4.2	TDT tubes in water bath	TDT	TPGYT	28°C/62 days	Chai and Liang, 1992
84	Alaska	E	oyster Homogenates				82.2	0.07	-1.1549	0.189004		TDT/Schmidt(1957)	5.1	TDT tubes in water bath	TDT	TPGYT	28°C/62 days	Chai and Liang, 1992
85	Minnesota	E	oyster Homogenates				79.4	1.03	0.0128372	0.827178		TDT/Schmidt(1957)	6.3	TDT tubes in water bath	TDT	TPGYT	28°C/62 days	Chai and Liang, 1992
86	Minnesota	E	oyster Homogenates				82.2	0.43	-0.366532	0.926407		TDT/Schmidt(1957)	6.6	TDT tubes in water bath	TDT	TPGYT	28°C/62 days	Chai and Liang, 1992
87	Crab G21-5	E	oyster Homogenates				82.2	0.11	-0.958607	0.224518		TDT/Schmidt(1957)	7.1	TDT tubes in water bath	TDT	TPGYT	28°C/62 days	Chai and Liang, 1992
88	Crab 25 V-1	E	oyster Homogenates				82.2	0.2	-0.69897	0.425979		TDT/Schmidt(1957)	6.7	TDT tubes in water bath	TDT	TPGYT	28°C/62 days	Chai and Liang, 1992
89	Crab 25 V-1	E	oyster Homogenates				82.2	0.2	-0.69897	0.502377		TDT/Schmidt(1957)	5.5	TDT tubes in water bath	TDT	TPGYT	28°C/62 days	Chai and Liang, 1992
90	Crab 25 V-2	E	oyster Homogenates				79.4	0.25	-0.60206	0.200063		TDT/Schmidt(1957)	6.2	TDT tubes in water bath	TDT	TPGYT	28°C/62 days	Chai and Liang, 1992
91	Crab G21-5	E	oyster Homogenates				82.2	0.11	-0.958607	0.224518		TDT/Schmidt(1957)	7.1	TDT tubes in water bath	TDT	TPGYT	28°C/62 days	Chai and Liang, 1992
92	Crab G21-5	E	oyster Homogenates				79.4	0.27	-0.568636	0.222258		TDT/Schmidt(1957)	7.1	TDT tubes in water bath	TDT	TPGYT	28°C/14 days	Chai and Liang, 1992
93	Alaska	E	oyster Homogenates				82.2	0.07	-1.1549	0.233834		TDT/Schmidt(1957)	4.2	TDT tubes in water bath	TDT	TPGYT	28°C/14 days	Chai and Liang, 1992
94	Minnesota	E	oyster Homogenates				82.2	0.43	-0.366532	0.960893		TDT/Schmidt(1957)	6.3	TDT tubes in water bath	TDT	TPGYT	28°C/14 days	Chai and Liang, 1992
95	Crab G21-5	E	oyster Homogenates				79.4	0.27	-0.568636	0.222258		TDT/Schmidt(1957)	7.1	TDT tubes in water bath	TDT	TPGYT	28°C/14 days	Chai and Liang, 1992
96	Crab 25 V-2	E	oyster Homogenates				79.4	0.25	-0.60206	0.197809		TDT/Schmidt(1957)	5.9	TDT tubes in water bath	TDT	TPGYT	28°C/62 days	Chai and Liang, 1992
97	Crab 25 V-2	E	oyster Homogenates				82.2	0.08	-1.09691	0.181104		TDT/Schmidt(1957)	6.2	TDT tubes in water bath	TDT	TPGYT	28°C/62 days	Chai and Liang, 1992
98	Crab 25 V-2	E	oyster Homogenates				82.2	0.08	-1.09691	0.188787		TDT/Schmidt(1957)	5.9	TDT tubes in water bath	TDT	TPGYT	28°C/62 days	Chai and Liang, 1992
99	Beluga	E	crabmeat				73.9	12.97	1.11294	2.38781		TDT/Schmidt(1957)	8.33	TDT tubes in water bath	TDT	TPGY	26°C/14 days	Lynt et al., 1977
100	Beluga	E	crabmeat				76.7	4.07	0.609594	1.62931		TDT/Schmidt(1957)	8.33	TDT tubes in water bath	TDT	TPGY	26°C/14 days	Lynt et al., 1977
101	Beluga	E	crabmeat				79.4	1.65	0.217484	1.39699		TDT/Schmidt(1957)	8.33	TDT tubes in water bath	TDT	TPGY	26°C/14 days	Lynt et al., 1977
102	Beluga	E	crabmeat				82.2	0.74	-0.130768	1.36236		TDT/Schmidt(1957)	8.33	TDT tubes in water bath	TDT	TPGY	26°C/14 days	Lynt et al., 1977
103	Beluga	E	crabmeat				85	0.29	-0.537602	1.16093		TDT/Schmidt(1957)	8.33	TDT tubes in water bath	TDT	TPGY	26°C/14 days	Lynt et al., 1977
104	Beluga	E	crabmeat				73.9	12.97	1.11294	1.54833		TDT/Schmidt(1957)	6.5	TDT tubes in water bath	TDT	TPGY	26°C/14 days	Lynt et al., 1977
105	Beluga	E	crabmeat				76.7	4.07	0.609594	1.26445		TDT/Schmidt(1957)	6.5	TDT tubes in water bath	TDT	TPGY	26°C/14 days	Lynt et al., 1977
106	Beluga	E	crabmeat				79.4	1.65	0.217484	1.33406		TDT/Schmidt(1957)	6.5	TDT tubes in water bath	TDT	TPGY	26°C/14 days	Lynt et al., 1977
107	Beluga	E	crabmeat				82.2	0.74	-0.130768	1.61322		TDT/Schmidt(1957)	6.5	TDT tubes in water bath	TDT	TPGY	26°C/14 days	Lynt et al., 1977
108	Beluga	E	crabmeat				85	0.29	-0.537602	1.70462		TDT/Schmidt(1957)	6.5	TDT tubes in water bath	TDT	TPGY	26°C/14 days	Lynt et al., 1977
109	Alaska	E	crabmeat				73.9	10.39	1.01662	1.39697		TDT/Schmidt(1957)	7	TDT tubes in water bath	TDT	TPGY	26°C/14 days	Lynt et al., 1977
110	Alaska	E	crabmeat				76.7	3.04	0.482874	1.0267		TDT/Schmidt(1957)	7	TDT tubes in water bath	TDT	TPGY	26°C/14 days	Lynt et al., 1977
111	Alaska	E	crabmeat				79.4	1.35	0.130334	1.1082		TDT/Schmidt(1957)	7	TDT tubes in water bath	TDT	TPGY	26°C/14 days	Lynt et al., 1977
112	Alaska	E	crabmeat				82.2	0.51	-0.29243	1.05161		TDT/Schmidt(1957)	7	TDT tubes in water bath	TDT	TPGY	26°C/14 days	Lynt et al., 1977
113	Alaska	E	crabmeat				73.9	10.39	1.01662	1.039		TDT/Schmidt(1957)	6.11	TDT tubes in water bath	TDT	TPGY	26°C/14 days	Lynt et al., 1977
114	Alaska	E	crabmeat				76.7	3.04	0.482874	0.874762		TDT/Schmidt(1957)	6.11	TDT tubes in water bath	TDT	TPGY	26°C/14 days	Lynt et al., 1977
115	Alaska	E	crabmeat				79.4	1.35	0.130334	1.0764		TDT/Schmidt(1957)	6.11	TDT tubes in water bath	TDT	TPGY	26°C/14 days	Lynt et al., 1977
116	Alaska	E	crabmeat				82.2	0.51	-0.29243	1.17011		TDT/Schmidt(1957)	6.11	TDT tubes in water bath	TDT	TPGY	26°C/14 days	Lynt et al., 1977
117	Crab G21-5	E	crabmeat				73.9	6.8	0.832509	1.31287		TDT/Schmidt(1957)	8.44	TDT tubes in water bath	TDT	TPGY	26°C/14 days	Lynt et al., 1977
118	Crab G21-5	E	crabmeat				76.7	2.38	0.376577	0.963207		TDT/Schmidt(1957)	8.44	TDT tubes in water bath	TDT	TPGY	26°C/14 days	Lynt et al., 1977
119	Crab G21-5	E	crabmeat				79.4	1.1	0.0413927	0.933177		TDT/Schmidt(1957)	8.44	TDT tubes in water bath	TDT	TPGY	26°C/14 days	Lynt et al., 1977
120	Crab G21-5	E	crabmeat				82.2	0.63	-0.200659	1.15145		TDT/Schmidt(1957)	8.44	TDT tubes in water bath	TDT	TPGY	26°C/14 days	Lynt et al., 1977
121	Crab G21-5	E	crabmeat				73.9	6.8	0.832509	0.97149		TDT/Schmidt(1957)	7.11	TDT tubes in water bath	TDT	TPGY	26°C/14 days	Lynt et al., 1977
122	Crab G21-5	E	crabmeat				76.7	2.38	0.376577	0.816184		TDT/Schmidt(1957)	7.11	TDT tubes in water bath	TDT	TPGY	26°C/14 days	Lynt et al., 1977
123	Crab G21-5	E	crabmeat				79.4	1.1	0.0413927	0.905494		TDT/Schmidt(1957)	7.11	TDT tubes in water bath	TDT	TPGY	26°C/14 days	Lynt et al., 1977
124	Crab G21-5	E	crabmeat				82.2	0.63	-0.200659	1.28588		TDT/Schmidt(1957)	7.11	TDT tubes in water bath	TDT	TPGY	26°C/14 days	Lynt et al., 1977
125	Crab 25 V-1	E	crabmeat				82.2	0.62	-0.207608	1.29191		TDT/Schmidt(1957)		TDT tubes in water bath	TDT	TPGY	26°C/14 days	Lynt et al., 1977
126	Crab 25 V-2	E	crabmeat				82.2	0.49	-0.309804	1.02103		TDT/Schmidt(1957)		TDT tubes in water bath	TDT	TPGY	26°C/14 days	Lynt et al., 1977
127	190	F	0.067M phosphate buffer	7			71.1	31.08	1.49248	0.853252		TDT/Schmidt(1957)	5.69	TDT tubes in water bath	TDT	TPGY	26°C/14 days	Lynt et al., 1979
128	190	F	0.067M phosphate buffer	7			73.9	9.07	0.957607	0.77167		TDT/Schmidt(1957)	5.69	TDT tubes in water bath	TDT	TPGY	26°C/14 days	Lynt et al., 1979
129	190	F	0.067M phosphate buffer	7			76.7	1.66	0.220108	0.437684		TDT/Schmidt(1957)	5.69	TDT tubes in water bath	TDT	TPGY	26°C/14 days	Lynt et al., 1979
130	190	F	0.067M phosphate buffer	7			79.4	1.03	0.0128372	0.808303		TDT/Schmidt(1957)	5.69	TDT tubes in water bath	TDT	TPGY	26°C/14 days	Lynt et al., 1979
131	190	F	0.067M phosphate buffer	7			82.2	0.25	-0.60206	0.608002		TDT/Schmidt(1957)	5.69	TDT tubes in water bath	TDT	TPGY	26°C/14 days	Lynt et al., 1979
132	190	F	0.067M phosphate buffer	7			71.1	31.08	1.49248	0.698768		TDT/Schmidt(1957)	5.42	TDT tubes in water bath	TDT	TPGY	26°C/14 days	Lynt et al., 1979
133	190	F	0.067M phosphate buffer	7			73.9	9.07	0.957607	0.672942		TDT/Schmidt(1957)	5.42	TDT tubes in water bath	TDT	TPGY	26°C/14 days	Lynt et al., 1979
134	190	F	0.067M phosphate buffer	7			76.7	1.66	0.220108	0.40644		TDT/Schmidt(1957)	5.42	TDT tubes in water bath	TDT	TPGY	26°C/14 days	Lynt et al., 1979
135	190	F	0.067M phosphate buffer	7			79.4	1.03	0.0128372	0.797492		TDT/Schmidt(1957)	5.42	TDT tubes in water bath	TDT	TPGY	26°C/14 days	Lynt et al., 1979
136	190	F	0.067M phosphate buffer	7			82.2	0.25	-0.60206	0.638774		TDT/Schmidt(1957)	5.42	TDT tubes in water bath	TDT	TPGY	26°C/14 days	Lynt et al., 1979
137	202	F	0.067M phosphate buffer	7			71.1	42.41	1.62747	1.23876		TDT/Schmidt(1957)	5.77	TDT tubes in water bath	TDT	TPGY	26°C/14 days	Lynt et al., 1979
138	202	F	0.067M phosphate buffer	7			73.9	12.68	1.10312	1.12563		TDT/Schmidt(1957)	5.77	TDT tubes in water bath	TDT	TPGY	26°C/14 days	Lynt et al., 1979
139	202	F	0.067M phosphate buffer	7			76.7	4.29	0.632457	1.15742		TDT/Schmidt(1957)	5.77	TDT tubes in water bath	TDT	TPGY	26°C/14 days	Lynt et al., 1979
140	202	F	0.067M phosphate buffer	7			79.4	0.93	-0.0315171	0.732883		TDT/Schmidt(1957)	5.77	TDT tubes in water bath	TDT	TPGY	26°C/14 days	Lynt et al., 1979
141	202	F	0.067M phosphate buffer	7			82.2	0.33	-0.481486	0.790359		TDT/Schmidt(1957)	5.77	TDT tubes in water bath	TDT	TPGY	26°C/14 days	Lynt et al., 1979
142	202	F	0.067M phosphate buffer	7			71.1	42.41	1.62747	0.887612		TDT/Schmidt(1957)	5.28	TDT tubes in water bath	TDT	TPGY	26°C/14 days	Lynt et al., 1979
143	202	F	0.067M phosphate buffer	7			73.9	12.68	1.10312	0.895727		TDT/Schmidt(1957)	5.28	TDT tubes in water bath	TDT	TPGY	26°C/14 days	Lynt et al., 1979
144	202	F	0.067M phosphate buffer	7			76.7	4.29	0.632457	1.02286		TDT/Schmidt(1957)	5.28	TDT tubes in water bath	TDT	TPGY	26°C/14 days	Lynt et al., 1979
145	202	F	0.067M phosphate buffer	7			79.4	0.93	-0.0315171	0.716598		TDT/Schmidt(1957)	5.28	TDT tubes in water bath	TDT	TPGY	26°C/14 days	Lynt et al., 1979
146	202	F	0.067M phosphate buffer	7			82.2	0.33	-0.481486	0.858239		TDT/Schmidt(1957)	5.28	TDT tubes in water bath	TDT	TPGY	26°C/14 days	Lynt et al., 1979
147	Craig 610	F	0.067M phosphate buffer	7			76.7	6.64	0.822168	2.62863		TDT/Schmidt(1957)	8.19	TDT tubes in water bath	TDT	TPGY	26°C/14 days	Lynt et al., 1979
148	Craig 610	F	0.067M phosphate buffer	7			79.4	2.12	0.326336	1.79129		TDT/Schmidt(1957)	8.19	TDT tubes in water bath	TDT	TPGY	26°C/14 days	Lynt et al., 1979
149	Craig 610	F	0.067M phosphate buffer	7			82.2	0.84	-0.0757207	1.55802		TDT/Schmidt(1957)	8.19	TDT tubes in water bath	TDT	TPGY	26°C/14 days	Lynt et al., 1979
150	Craig 610	F	0.067M phosphate buffer	7			85	0.37	-0.431798	1.50646		TDT/Schmidt(1957)	8.19	TDT tubes in water bath	TDT	TPGY	26°C/14 days	Lynt et al., 1979
151	Craig 610	F	0.067M phosphate buffer	7			76.7	6.64	0.822168	1.98774		TDT/Schmidt(1957)	6.27	TDT tubes in water bath	TDT	TPGY	26°C/14 days	Lynt et al., 1979
152	Craig 610	F	0.067M phosphate buffer	7			79.4	2.12	0.326336	1.70254		TDT/Schmidt(1957)	6.27	TDT tubes in water bath	TDT	TPGY	26°C/14 days	Lynt et al., 1979
153	Craig 610	F	0.067M phosphate buffer	7			82.2	0.84	-0.0757207	1.87709		TDT/Schmidt(1957)	6.27	TDT tubes in water bath	TDT	TPGY	26°C/14 days	Lynt et al., 1979
154	Craig 610	F	0.067M phosphate buffer	7			85	0.37	-0.431798	2.30066		TDT/Schmidt(1957)	6.27	TDT tubes in water bath	TDT	TPGY	26°C/14 days	Lynt et al., 1979
155	202	F	crabmeat	7			76.7	9.5	0.977724	3.44924		TDT/Schmidt(1957)	7.5	TDT tubes in water bath	TDT	TPGY	26°C/14 days	Lynt et al., 1979
156	202	F	crabmeat	7			79.4	3.55	0.550228	2.95276		TDT/Schmidt(1957)	7.5	TDT tubes in water bath	TDT	TPGY	26°C/14 days	Lynt et al., 1979
157	202	F	crabmeat	7			82.2	1.16	0.064458	2.27925		TDT/Schmidt(1957)	7.5	TDT tubes in water bath	TDT	TPGY	26°C/14 days	Lynt et al., 1979
158	202	F	crabmeat	7			85	0.53	-0.275724	2.46004		TDT/Schmidt(1957)	7.5	TDT tubes in water bath	TDT	TPGY	26°C/14 days	Lynt et al., 1979
159	202	F	crabmeat	7			76.7	9.5	0.977724	2.898		TDT/Schmidt(1957)	6.39	TDT tubes in water bath	TDT	TPGY	26°C/14 days	Lynt et al., 1979
160	202	F	crabmeat	7			79.4	3.55	0.550228	2.86074		TDT/Schmidt(1957)	6.39	TDT tubes in water bath	TDT	TPGY	26°C/14 days	Lynt et al., 1979
161	202	F	crabmeat	7			82.2	1.16	0.064458	2.55981		TDT/Schmidt(1957)	6.39	TDT tubes in water bath	TDT	TPGY	26°C/14 days	Lynt et al., 1979
162	202	F	crabmeat	7			85	0.53	-0.275724	3.20277		TDT/Schmidt(1957)	6.39	TDT tubes in water bath	TDT	TPGY	26°C/14 days	Lynt et al., 1979
163	Beluga	E	rainbow trout	6.6			75	4.6	0.662758	0.99104	HS	Survivor curve		metal cap tubes in water bath	counts + LYS	TPGY + LYS	30°/90 days	Lindström et al., 2003
164	Beluga	E	rainbow trout	6.6			75	255	2.40654	84.289	HR	Survivor curve	10.4	metal cap tubes in water bath	counts + LYS	TPGY + LYS	30°/90 days	Lindström et al., 2003
165	Beluga	E	rainbow trout	6.6			85	2	0.30103	9.28318	HS	Survivor curve		metal cap tubes in water bath	counts + LYS	TPGY + LYS	30°/90 days	Lindström et al., 2003
166	Beluga	E	rainbow trout	6.6			85	98	1.99123	296.48	HR	Survivor curve	10.4	metal cap tubes in water bath	counts + LYS	TPGY + LYS	30°/90 days	Lindström et al., 2003
167	Beluga	E	rainbow trout	6.6			93	0.4	-0.39794	21.6468	HS	Survivor curve		metal cap tubes in water bath	counts + LYS	TPGY + LYS	30°/90 days	Lindström et al., 2003
168	Beluga	E	rainbow trout	6.6			93	4.2	0.623249	74.6877	HR	Survivor curve	10.4	metal cap tubes in water bath	counts + LYS	TPGY + LYS	30°/90 days	Lindström et al., 2003
169	Beluga	E	whitefish	7			81	1.9	0.278754	2.58278	HS	Survivor curve		metal cap tubes in water bath	counts + LYS	TPGY + LYS	30°/90 days	Lindström et al., 2003
170	Beluga	E	whitefish	7			81	55	1.74036	69.0832	HR	Survivor curve	10.1	metal cap tubes in water bath	counts + LYS	TPGY + LYS	30°/90 days	Lindström et al., 2003
171	Beluga	E	whitefish	7			90	1	0	21.5443	HS	Survivor curve		metal cap tubes in water bath	counts + LYS	TPGY + LYS	30°/90 days	Lindström et al., 2003
172	Beluga	E	whitefish	7			90	7.1	0.851258	69.3997	HR	Survivor curve	10.1	metal cap tubes in water bath	counts + LYS	TPGY + LYS	30°/90 days	Lindström et al., 2003
173	Mixed strains (Beluga, Birmingham Salmon, 070, G21-5, MS - 272)	E	menhaden Surimi				73.9	8.66	0.937518	2.06571		TDT/Schmidt(1957)	9.78	TDT tubes in water bath	TDT	TPGY	26°C/14 days	Rhodehamel et al, 1991
174	Mixed strains (Beluga, Birmingham Salmon, 070, G21-5, MS - 272)	E	menhaden Surimi				76.7	3.49	0.542825	1.60728		TDT/Schmidt(1957)	9.78	TDT tubes in water bath	TDT	TPGY	26°C/14 days	Rhodehamel et al, 1991
175	Mixed strains (Beluga, Birmingham Salmon, 070, G21-5, MS - 272)	E	menhaden Surimi				79.4	2.15	0.332438	1.8673		TDT/Schmidt(1957)	9.78	TDT tubes in water bath	TDT	TPGY	26°C/14 days	Rhodehamel et al, 1991
176	Mixed strains (Beluga, Birmingham Salmon, 070, G21-5, MS - 272)	E	menhaden Surimi				82.2	1.22	0.0863598	2.04574		TDT/Schmidt(1957)	9.78	TDT tubes in water bath	TDT	TPGY	26°C/14 days	Rhodehamel et al, 1991
177	Alaska	E	water				80	0.6	-0.221849	0.6		Survivor curve	5.83		counts	RCM	25°C/5-7 days	Roberts and Ingram, 1965
178	Beluga	E	water				80	0.75	-0.124939	0.75		Survivor curve	5.28		counts	RCM	25°C/5-7 days	Roberts and Ingram, 1965
179	Iwanai	E	water				80	1	0	1		Survivor curve	5.55		counts	RCM	25°C/5-7 days	Roberts and Ingram, 1965
180	Minneapolis	E	water				80	0.87	-0.0604807	0.87		Survivor curve	5.83		counts	RCM	25°C/5-7 days	Roberts and Ingram, 1965
181	8E	E	water				80	0.8	-0.09691	0.8		Survivor curve	4.11		counts	RCM	25°C/5-7 days	Roberts and Ingram, 1965
182	1957/61	E	water				80	1.25	0.09691	1.25		Survivor curve	6		counts	RCM	25°C/5-7 days	Roberts and Ingram, 1965
183	1537/62	E	water				80	0.83	-0.0809219	0.83		Survivor curve	5.99		counts	RCM	25°C/5-7 days	Roberts and Ingram, 1965
184	16/63	E	water				80	0.33	-0.481486	0.33		Survivor curve	5		counts	RCA	25°C/5-7 days	Roberts and Ingram, 1965
185	4318/63	E	water				80	0.66	-0.180456	0.66		Survivor curve	5.55		counts	RCA	25°C/5-7 days	Roberts and Ingram, 1965
186	Eklund 17B	B	0.067M phosphate buffer	7			75	283	2.45179	62.2145	HR	Survivor curve	7.6	screw-cap tube in a water bath	counts + LYS	PYGS + LYS	30°	Peck et al., 1993
187	Eklund 17B	B	0.067M phosphate buffer	7			85	73.6	1.86688	334.79	HR	Survivor curve	7.6	screw-cap tube in a water bath	counts + LYS	PYGS + LYS	30°	Peck et al., 1993
188	Eklund 17B	B	0.067M phosphate buffer	7	Alkaline thioglycolate after heating		85	79	1.89763	359.353	HR	Survivor curve	7.6	screw-cap tube in a water bath	counts + LYS	PYGS + LYS	30°	Peck et al., 1993
189	Eklund 17B	B	0.067M phosphate buffer	7			85	90	1.95424	409.39	HR	Survivor curve	7.6	screw-cap tube in a water bath	counts + LYS	PYGS + LYS	30°	Peck et al., 1993
190	Eklund 17B	B	0.067M phosphate buffer	7	Alkaline thioglycolate after heating		85	111	2.04532	504.914	HR	Survivor curve	7.6	screw-cap tube in a water bath	counts + LYS	PYGS + LYS	30°	Peck et al., 1993
191	Eklund 17B	B	0.067M phosphate buffer	7			90	18.1	1.25768	374.514	HR	Survivor curve	7.6	screw-cap tube in a water bath	counts + LYS	PYGS + LYS	30°	Peck et al., 1993
192	Eklund 17B	B	0.067M phosphate buffer	7	Alkaline thioglycolate after heating		90	19.4	1.2878	401.413	HR	Survivor curve	7.6	screw-cap tube in a water bath	counts + LYS	PYGS + LYS	30°	Peck et al., 1993
193	Eklund 17B	B	0.067M phosphate buffer	7			95	4.57	0.659916	430.131	HR	Survivor curve	7.6	screw-cap tube in a water bath	counts + LYS	PYGS + LYS	30°	Peck et al., 1993
194	Eklund 17B	B	0.067M phosphate buffer	7	Alkaline thioglycolate after heating		95	4.23	0.62634	398.13	HR	Survivor curve	7.6	screw-cap tube in a water bath	counts + LYS	PYGS + LYS	30°	Peck et al., 1993
195	Beluga	E	0.067M phosphate buffer	7			85	48.3	1.68395	193.356	HR	Survivor curve	8.3	screw-cap tube in a water bath	counts + LYS	PYGS + LYS	30°	Peck et al., 1993
196	Beluga	E	0.067M phosphate buffer	7	Alkaline thioglycolate after heating		85	42.8	1.63144	171.338	HR	Survivor curve	8.3	screw-cap tube in a water bath	counts + LYS	PYGS + LYS	30°	Peck et al., 1993
197	Beluga	E	0.067M phosphate buffer	7			90	12.6	1.10037	201.925	HR	Survivor curve	8.3	screw-cap tube in a water bath	counts + LYS	PYGS + LYS	30°	Peck et al., 1993
198	Beluga	E	0.067M phosphate buffer	7			90	11	1.04139	176.284	HR	Survivor curve	8.3	screw-cap tube in a water bath	counts + LYS	PYGS + LYS	30°	Peck et al., 1993
199	Beluga	E	0.067M phosphate buffer	7			95	3.17	0.501059	203.371	HR	Survivor curve	8.3	screw-cap tube in a water bath	counts + LYS	PYGS + LYS	30°	Peck et al., 1993
200	Beluga	E	0.067M phosphate buffer	7			95	2.34	0.369216	150.122	HR	Survivor curve	8.3	screw-cap tube in a water bath	counts + LYS	PYGS + LYS	30°	Peck et al., 1993
201	8E	E	0.03M phosphate buffer	7			77	0.77	-0.113509	0.282949		TDT/Stumbo(1950)		TDT tubes in water bath	TDT	Liver broth with meat particles	30°C	Ito et al., 1967
202	1304E	E	0.03M phosphate buffer	7			77	1.23	0.0899051	0.451983		TDT/Stumbo(1950)		TDT tubes in water bath	TDT	Liver broth with meat particles	30°C	Ito et al., 1967
203	Minneapolis	E	0.03M phosphate buffer	7			77	1.55	0.190332	0.569573		TDT/Stumbo(1950)		TDT tubes in water bath	TDT	Liver broth with meat particles	30°C	Ito et al., 1967
204	Saratoga	E	0.03M phosphate buffer	7			77	1.95	0.290035	0.716559		TDT/Stumbo(1950)		TDT tubes in water bath	TDT	Liver broth with meat particles	30°C	Ito et al., 1967
205	CBW25	B	0.1M phosphate buffer	7			80	1.9	0.278754	1.9		Survivor curve	10.04	screw-capped vials in water bath	counts	RCM	28°C/6 days	Juneja et al., 1995
206	CBW25	B	0.1M phosphate buffer	7			80	0.96	-0.0177288	0.96		Survivor curve	8.17	screw-capped vials in water bath	counts	TSA	28°C/6 days	Juneja et al., 1995
207	Eklund 17B	B	0.1M phosphate buffer	7			80	0.6	-0.221849	0.6		Survivor curve	8.4	screw-capped vials in water bath	counts	RCM	28°C/6 days	Juneja et al., 1995
208	Eklund 17B	B	0.1M phosphate buffer	7			80	0.67	-0.173925	0.67		Survivor curve	8.62	screw-capped vials in water bath	counts	TSA	28°C/6 days	Juneja et al., 1995
209	Kap B5	B	0.1M phosphate buffer	7			80	1.53	0.184691	1.53		Survivor curve	9.12	screw-capped vials in water bath	counts	RCM	28°C/6 days	Juneja et al., 1995
210	Kap B5	B	0.1M phosphate buffer	7			80	2.25	0.352183	2.25		Survivor curve	9.31	screw-capped vials in water bath	counts	TSA	28°C/6 days	Juneja et al., 1995
211	Whitefish	E	0.1M phosphate buffer	7			80	0.39	-0.408935	0.39		Survivor curve	9.14	screw-capped vials in water bath	counts	RCM	28°C/6 days	Juneja et al., 1995
212	Whitefish	E	0.1M phosphate buffer	7			80	0.39	-0.408935	0.39		Survivor curve	9.63	screw-capped vials in water bath	counts	TSA	28°C/6 days	Juneja et al., 1995
213	Saratoga	E	0.1M phosphate buffer	7			80	3.61	0.557507	3.61		Survivor curve	9.94	screw-capped vials in water bath	counts	RCM	28°C/6 days	Juneja et al., 1995
214	Saratoga	E	0.1M phosphate buffer	7			80	3.77	0.576341	3.77		Survivor curve	10.06	screw-capped vials in water bath	counts	TSA	28°C/6 days	Juneja et al., 1995
215	Alaska	E	0.1M phosphate buffer	7			80	3.91	0.592177	3.91		Survivor curve	9.96	screw-capped vials in water bath	counts	RCM	28°C/6 days	Juneja et al., 1995
216	Alaska	E	0.1M phosphate buffer	7			80	2.6	0.414973	2.6		Survivor curve	10.72	screw-capped vials in water bath	counts	TSA	28°C/6 days	Juneja et al., 1995
217	Beluga	E	0.017M phosphate buffer	7			70	26.1	1.41664	0.927609		TDT/Stumbo(1948)	6.94	TDT tubes in water bath	TDT	W & F	29.4°C/21 days	Bohrer et al., 1973
218	Beluga	E	0.017M phosphate buffer	7			72.78	11.6	1.06446	1.04949		TDT/Stumbo(1948)	6.94	TDT tubes in water bath	TDT	W & F	29.4°C/21 days	Bohrer et al., 1973
219	Beluga	E	0.017M phosphate buffer	7			75	5	0.69897	0.942611		TDT/Stumbo(1948)	6.94	TDT tubes in water bath	TDT	W & F	29.4°C/21 days	Bohrer et al., 1973
220	Beluga	E	0.017M phosphate buffer	7			80	1	0	1		TDT/Stumbo(1948)	6.94	TDT tubes in water bath	TDT	W & F	29.4°C/21 days	Bohrer et al., 1973
221	Saratoga	E	0.017M phosphate buffer	7			70	81.6	1.91169	1.33652		TDT/Stumbo(1948)	5.55	TDT tubes in water bath	TDT	W & F	29.4°C/21 days	Bohrer et al., 1973
222	Saratoga	E	0.017M phosphate buffer	7			72.78	26.2	1.4183	1.35702		TDT/Stumbo(1948)	5.55	TDT tubes in water bath	TDT	W & F	29.4°C/21 days	Bohrer et al., 1973
223	Saratoga	E	0.017M phosphate buffer	7			75	11.2	1.04922	1.43338		TDT/Stumbo(1948)	5.55	TDT tubes in water bath	TDT	W & F	29.4°C/21 days	Bohrer et al., 1973
224	Saratoga	E	0.017M phosphate buffer	7			80	1.1	0.0413927	1.1		TDT/Stumbo(1948)	5.55	TDT tubes in water bath	TDT	W & F	29.4°C/21 days	Bohrer et al., 1973
225	Alaska	E	0.067M phosphate buffer	7			70	37.5	1.57403	1.20641		TDT/Stumbo(1948)	6.66	TDT tubes in water bath	TDT	W & F	29.4°C/21 days	Bohrer et al., 1973
226	Alaska	E	0.067M phosphate buffer	7			72.78	11.8	1.07188	0.9937		TDT/Stumbo(1948)	6.66	TDT tubes in water bath	TDT	W & F	29.4°C/21 days	Bohrer et al., 1973
227	Alaska	E	0.067M phosphate buffer	7			75	5.3	0.724276	0.950621		TDT/Stumbo(1948)	6.66	TDT tubes in water bath	TDT	W & F	29.4°C/21 days	Bohrer et al., 1973
228	Alaska	E	0.067M phosphate buffer	7			76.67	2.7	0.431364	0.868613		TDT/Stumbo(1948)	6.66	TDT tubes in water bath	TDT	W & F	29.4°C/21 days	Bohrer et al., 1973
229	Alaska	E	0.067M phosphate buffer	7			80	1.6	0.20412	1.6		TDT/Stumbo(1948)	6.66	TDT tubes in water bath	TDT	W & F	29.4°C/21 days	Bohrer et al., 1973
230	Beluga	E	0.067M phosphate buffer	7			70	29.3	1.46687	1.53044		TDT/Stumbo(1948)	7.77	TDT tubes in water bath	TDT	W & F	29.4°C/21 days	Bohrer et al., 1973
231	Beluga	E	0.067M phosphate buffer	7			72.78	8	0.90309	0.955021		TDT/Stumbo(1948)	7.77	TDT tubes in water bath	TDT	W & F	29.4°C/21 days	Bohrer et al., 1973
232	Beluga	E	0.067M phosphate buffer	7			75	5.1	0.70757	1.16559		TDT/Stumbo(1948)	7.77	TDT tubes in water bath	TDT	W & F	29.4°C/21 days	Bohrer et al., 1973
233	Beluga	E	0.067M phosphate buffer	7			76.67	4.6	0.662758	1.73652		TDT/Stumbo(1948)	7.77	TDT tubes in water bath	TDT	W & F	29.4°C/21 days	Bohrer et al., 1973
234	Beluga	E	0.067M phosphate buffer	7			80	1.4	0.146128	1.4		TDT/Stumbo(1948)	7.77	TDT tubes in water bath	TDT	W & F	29.4°C/21 days	Bohrer et al., 1973
235	Saratoga	E	0.067M phosphate buffer	7			70	33.8	1.52892	1.38047		TDT/Stumbo(1948)	7.22	TDT tubes in water bath	TDT	W & F	29.4°C/21 days	Bohrer et al., 1973
236	Saratoga	E	0.067M phosphate buffer	7			72.78	13.1	1.11727	1.31		TDT/Stumbo(1948)	7.22	TDT tubes in water bath	TDT	W & F	29.4°C/21 days	Bohrer et al., 1973
237	Saratoga	E	0.067M phosphate buffer	7			75	8.2	0.913814	1.65718		TDT/Stumbo(1948)	7.22	TDT tubes in water bath	TDT	W & F	29.4°C/21 days	Bohrer et al., 1973
238	Saratoga	E	0.067M phosphate buffer	7			76.67	4.1	0.612784	1.42709		TDT/Stumbo(1948)	7.22	TDT tubes in water bath	TDT	W & F	29.4°C/21 days	Bohrer et al., 1973
239	Saratoga	E	0.067M phosphate buffer	7			80	1.4	0.146128	1.4		TDT/Stumbo(1948)	7.22	TDT tubes in water bath	TDT	W & F	29.4°C/21 days	Bohrer et al., 1973
240	1304E	E	0.067M phosphate buffer	7			70	29.6	1.47129	1.54611		TDT/Stumbo(1948)	7.77	TDT tubes in water bath	TDT	W & F	29.4°C/21 days	Bohrer et al., 1973
241	1304E	E	0.067M phosphate buffer	7			72.78	10.6	1.02531	1.2654		TDT/Stumbo(1948)	7.77	TDT tubes in water bath	TDT	W & F	29.4°C/21 days	Bohrer et al., 1973
242	1304E	E	0.067M phosphate buffer	7			75	5.6	0.748188	1.27986		TDT/Stumbo(1948)	7.77	TDT tubes in water bath	TDT	W & F	29.4°C/21 days	Bohrer et al., 1973
243	1304E	E	0.067M phosphate buffer	7			76.67	3.7	0.568202	1.52611		TDT/Stumbo(1948)	7.77	TDT tubes in water bath	TDT	W & F	29.4°C/21 days	Bohrer et al., 1973
244	1304E	E	0.067M phosphate buffer	7			80	1.8	0.255273	1.8		TDT/Stumbo(1948)	7.77	TDT tubes in water bath	TDT	W & F	29.4°C/21 days	Bohrer et al., 1973
245	Saratoga	E	tuna (in oil)				72.22	226.5	2.35507	11.9228		TDT/Stumbo(1948)	6.11	TDT cans in water bath	TDT	tuna (in oil)	29.4°C/168-336 days	Bohrer et al., 1973
246	Saratoga	E	tuna (in oil)				76.67	40.9	1.61172	13.1801		TDT/Stumbo(1948)	6.11	TDT cans in water bath	TDT	tuna (in oil)	29.4°C/168-336 days	Bohrer et al., 1973
247	Saratoga	E	tuna (in oil)				78.89	17.1	1.233	11.2893		TDT/Stumbo(1948)	6.11	TDT cans in water bath	TDT	tuna (in oil)	29.4°C/168-336 days	Bohrer et al., 1973
248	Saratoga	E	tuna (in oil)				80	10.5	1.02119	10.5		TDT/Stumbo(1948)	6.11	TDT cans in water bath	TDT	tuna (in oil)	29.4°C/168-336 days	Bohrer et al., 1973
249	Saratoga	E	tuna (in oil)				81.11	7.5	0.875061	11.3603		TDT/Stumbo(1948)	6.11	TDT cans in water bath	TDT	tuna (in oil)	29.4°C/168-336 days	Bohrer et al., 1973
250	Saratoga	E	tuna (in oil)				82.22	6.6	0.819544	15.1426		TDT/Stumbo(1948)	6.11	TDT cans in water bath	TDT	tuna (in oil)	29.4°C/168-336 days	Bohrer et al., 1973
251	Saratoga	E	crabmeat				80	4.4	0.643453	4.4		TDT/Stumbo(1948)	6.33	TDT cans in water bath	TDT	crabmeat	29.4°C/168-336 days	Bohrer et al., 1973
252	Saratoga	E	crabmeat				81.11	2.1	0.322219	3.13923		TDT/Stumbo(1948)	6.33	TDT cans in water bath	TDT	crabmeat	29.4°C/168-336 days	Bohrer et al., 1973
253	Saratoga	E	crabmeat				82.22	1.9	0.278754	4.2458		TDT/Stumbo(1948)	6.33	TDT cans in water bath	TDT	crabmeat	29.4°C/168-336 days	Bohrer et al., 1973
254	Saratoga	E	corn brine				76.67	11.2	1.04922	3.60923		TDT/Stumbo(1948)	6.05	TDT cans in water bath	TDT	corn brine	29.4°C/168-336 days	Bohrer et al., 1973
255	Saratoga	E	corn brine				80	3.2	0.50515	3.2		TDT/Stumbo(1948)	6.05	TDT cans in water bath	TDT	corn brine	29.4°C/168-336 days	Bohrer et al., 1973
256	Saratoga	E	corn brine				81.11	1.7	0.230449	2.575		TDT/Stumbo(1948)	6.05	TDT cans in water bath	TDT	corn brine	29.4°C/168-336 days	Bohrer et al., 1973
257	Saratoga	E	corn brine				82.22	1.3	0.113943	2.98263		TDT/Stumbo(1948)	6.05	TDT cans in water bath	TDT	corn brine	29.4°C/168-336 days	Bohrer et al., 1973
258	Saratoga	E	milk (evaporated)				76.67	6.4	0.80618	2.13791		TDT/Stumbo(1948)	6.33	TDT cans in water bath	TDT	milk (evaporated)	29.4°C/168-336 days	Bohrer et al., 1973
259	Saratoga	E	milk (evaporated)				80	1.9	0.278754	1.9		TDT/Stumbo(1948)	6.33	TDT cans in water bath	TDT	milk (evaporated)	29.4°C/168-336 days	Bohrer et al., 1973
260	Saratoga	E	milk (evaporated)				81.11	1.1	0.0413927	1.64436		TDT/Stumbo(1948)	6.33	TDT cans in water bath	TDT	milk (evaporated)	29.4°C/168-336 days	Bohrer et al., 1973
261	Saratoga	E	milk (evaporated)				82.22	0.8	-0.09691	1.78771		TDT/Stumbo(1948)	6.33	TDT cans in water bath	TDT	milk (evaporated)	29.4°C/168-336 days	Bohrer et al., 1973
262	Saratoga	E	sardines (in tomato sauce)				76.67	20	1.30103	6.68097		TDT/Stumbo(1948)	6.33	TDT cans in water bath	TDT	sardines (in tomato sauce)	29.4°C/168-336 days	Bohrer et al., 1973
263	Saratoga	E	sardines (in tomato sauce)				80	4.5	0.653213	4.5		TDT/Stumbo(1948)	6.33	TDT cans in water bath	TDT	sardines (in tomato sauce)	29.4°C/168-336 days	Bohrer et al., 1973
264	Saratoga	E	sardines (in tomato sauce)				81.11	3.4	0.531479	5.08256		TDT/Stumbo(1948)	6.33	TDT cans in water bath	TDT	sardines (in tomato sauce)	29.4°C/168-336 days	Bohrer et al., 1973
265	Saratoga	E	sardines (in tomato sauce)				82.22	2.9	0.462398	6.48044		TDT/Stumbo(1948)	6.33	TDT cans in water bath	TDT	sardines (in tomato sauce)	29.4°C/168-336 days	Bohrer et al., 1973
266	Saratoga	E	shrimp				80	1.9	0.278754	1.9		TDT/Stumbo(1948)		TDT cans in water bath	TDT	shrimp	29.4°C/168-336 days	Bohrer et al., 1973
267	Saratoga	E	peas				76.67	18.6	1.26951	3.86986		TDT/Stumbo(1948)	4.44	TDT cans in water bath	TDT	peas	29.4°C/168-336 days	Bohrer et al., 1973
268	Saratoga	E	peas				80	3.3	0.518514	3.3		TDT/Stumbo(1948)	4.44	TDT cans in water bath	TDT	peas	29.4°C/168-336 days	Bohrer et al., 1973
269	Saratoga	E	salmon				80	2.9	0.462398	2.9		TDT/Stumbo(1948)		TDT cans in water bath	TDT	salmon	29.4°C/168-336 days	Bohrer et al., 1973
270	ATCC 17786	E	tomato homogenates	4.1			70	6.5	0.812913	0.231014		Survivor curve		bottles in water bath	counts	EA+0.1% starch	37°C/5 days	Appleyard and Gaze, 1993
271	ATCC 17786	E	tomato homogenates	4.1		Immediate 40oC/60 min	70	4.61	0.663701	0.163842		Survivor curve		bottles in water bath	counts	EA+0.1% starch	37°C/5 days	Appleyard and Gaze, 1993
272	ATCC 17786	E	tomato homogenates	4.1		Immediate 40oC/120 min	70	20	1.30103	0.710812		Survivor curve		bottles in water bath	counts	EA+0.1% starch	37°C/5 days	Appleyard and Gaze, 1993
273	ATCC 17786	E	tomato homogenates	4.1		Immediate 40oC/180 min	70	38.81	1.58894	1.37933		Survivor curve		bottles in water bath	counts	EA+0.1% starch	37°C/5 days	Appleyard and Gaze, 1993
274	ATCC 17786	E	tomato homogenates	4.1		Immediate 45oC/60 min	70	16.8	1.22531	0.597082		Survivor curve		bottles in water bath	counts	EA+0.1% starch	37°C/5 days	Appleyard and Gaze, 1993
275	ATCC 17786	E	tomato homogenates	4.1		Immediate 45oC/120 min	70	17.5	1.24304	0.62196		Survivor curve		bottles in water bath	counts	EA+0.1% starch	37°C/5 days	Appleyard and Gaze, 1993
276	ATCC 17786	E	tomato homogenates	4.1		Immediate 45oC/180 min	70	11.9	1.07555	0.422933		Survivor curve		bottles in water bath	counts	EA+0.1% starch	37°C/5 days	Appleyard and Gaze, 1993
277	ATCC 17786	E	tomato homogenates	4.1		Immediate 50oC/60 min	70	43.8	1.64147	1.55668		Survivor curve		bottles in water bath	counts	EA+0.1% starch	37°C/5 days	Appleyard and Gaze, 1993
278	ATCC 17786	E	tomato homogenates	4.1		Immediate 50oC/120 min	70	43	1.63347	1.52825		Survivor curve		bottles in water bath	counts	EA+0.1% starch	37°C/5 days	Appleyard and Gaze, 1993
279	ATCC 17786	E	tomato homogenates	4.1		Immediate 50oC/180 min	70	11.8	1.07188	0.419379		Survivor curve		bottles in water bath	counts	EA+0.1% starch	37°C/5 days	Appleyard and Gaze, 1993
280	ATCC 17786	E	tomato homogenates	4.1		Immediate 55oC/60 min	70	20.2	1.30535	0.71792		Survivor curve		bottles in water bath	counts	EA+0.1% starch	37°C/5 days	Appleyard and Gaze, 1993
281	ATCC 17786	E	tomato homogenates	4.1		Immediate 55oC/120 min	70	22.6	1.35411	0.803217		Survivor curve		bottles in water bath	counts	EA+0.1% starch	37°C/5 days	Appleyard and Gaze, 1993
282	ATCC 17786	E	tomato homogenates	4.1		Immediate 55oC/180 min	70	21.5	1.33244	0.764123		Survivor curve		bottles in water bath	counts	EA+0.1% starch	37°C/5 days	Appleyard and Gaze, 1993
283	ATCC 17786	E	tomato homogenates	4.1		4 h at ambient 40oC/60 min	70	29.4	1.46835	1.04489		Survivor curve		bottles in water bath	counts	EA+0.1% starch	37°C/5 days	Appleyard and Gaze, 1993
284	ATCC 17786	E	tomato homogenates	4.1		4 h at ambient 40oC/120 min	70	21.9	1.34044	0.778339		Survivor curve		bottles in water bath	counts	EA+0.1% starch	37°C/5 days	Appleyard and Gaze, 1993
285	ATCC 17786	E	tomato homogenates	4.1		4 h at ambient 40oC/180 min	70	13.5	1.13033	0.479798		Survivor curve		bottles in water bath	counts	EA+0.1% starch	37°C/5 days	Appleyard and Gaze, 1993
286	ATCC 17786	E	tomato homogenates	4.1		4 h at ambient 45oC/60 min	70	28.6	1.45637	1.01646		Survivor curve		bottles in water bath	counts	EA+0.1% starch	37°C/5 days	Appleyard and Gaze, 1993
287	ATCC 17786	E	tomato homogenates	4.1		4 h at ambient 45oC/120 min	70	18.24	1.26102	0.64826		Survivor curve		bottles in water bath	counts	EA+0.1% starch	37°C/5 days	Appleyard and Gaze, 1993
288	ATCC 17786	E	tomato homogenates	4.1		4 h at ambient 45oC/180 min	70	15.95	1.20276	0.566872		Survivor curve		bottles in water bath	counts	EA+0.1% starch	37°C/5 days	Appleyard and Gaze, 1993
289	ATCC 17786	E	tomato homogenates	4.1		4 h at ambient 50oC/60 min	70	32.8	1.51587	1.16573		Survivor curve		bottles in water bath	counts	EA+0.1% starch	37°C/5 days	Appleyard and Gaze, 1993
290	ATCC 17786	E	tomato homogenates	4.1		4 h at ambient 50oC/120 min	70	13.6	1.13354	0.483352		Survivor curve		bottles in water bath	counts	EA+0.1% starch	37°C/5 days	Appleyard and Gaze, 1993
291	ATCC 17786	E	tomato homogenates	4.1		4 h at ambient 50oC/180 min	70	12.04	1.08063	0.427909		Survivor curve		bottles in water bath	counts	EA+0.1% starch	37°C/5 days	Appleyard and Gaze, 1993
292	ATCC 17786	E	tomato homogenates	4.1		4 h at ambient 55oC/60 min	70	11.7	1.06819	0.415825		Survivor curve		bottles in water bath	counts	EA+0.1% starch	37°C/5 days	Appleyard and Gaze, 1993
293	ATCC 17786	E	tomato homogenates	4.1		4 h at ambient 55oC/120 min	70	13.12	1.11793	0.466293		Survivor curve		bottles in water bath	counts	EA+0.1% starch	37°C/5 days	Appleyard and Gaze, 1993
294	ATCC 17786	E	tomato homogenates	4.1		4 h at ambient 55oC/180 min	70	15.15	1.18041	0.53844		Survivor curve		bottles in water bath	counts	EA+0.1% starch	37°C/5 days	Appleyard and Gaze, 1993
295	ATCC 17786	E	tomato homogenates	4.1		24 h hold at 6oC 40oC/60 min	70	15.6	1.19312	0.554433		Survivor curve		bottles in water bath	counts	EA+0.1% starch	37°C/5 days	Appleyard and Gaze, 1993
296	ATCC 17786	E	tomato homogenates	4.1		24 h hold at 6oC 40oC/120 min	70	10.6	1.02531	0.37673		Survivor curve		bottles in water bath	counts	EA+0.1% starch	37°C/5 days	Appleyard and Gaze, 1993
297	ATCC 17786	E	tomato homogenates	4.1		24 h hold at 6oC 40oC/180 min	70	20.8	1.31806	0.739244		Survivor curve		bottles in water bath	counts	EA+0.1% starch	37°C/5 days	Appleyard and Gaze, 1993
298	ATCC 17786	E	tomato homogenates	4.1		24 h hold at 6oC 45oC/60 min	70	16.1	1.20683	0.572204		Survivor curve		bottles in water bath	counts	EA+0.1% starch	37°C/5 days	Appleyard and Gaze, 1993
299	ATCC 17786	E	tomato homogenates	4.1		24 h hold at 6oC 45oC/120 min	70	12.8	1.10721	0.45492		Survivor curve		bottles in water bath	counts	EA+0.1% starch	37°C/5 days	Appleyard and Gaze, 1993
300	ATCC 17786	E	tomato homogenates	4.1		24 h hold at 6oC 45oC/180 min	70	17.3	1.23805	0.614852		Survivor curve		bottles in water bath	counts	EA+0.1% starch	37°C/5 days	Appleyard and Gaze, 1993
301	ATCC 17786	E	tomato homogenates	4.1		24 h hold at 6oC 50oC/60 min	70	22.4	1.35025	0.796109		Survivor curve		bottles in water bath	counts	EA+0.1% starch	37°C/5 days	Appleyard and Gaze, 1993
302	ATCC 17786	E	tomato homogenates	4.1		24 h hold at 6oC 50oC/120 min	70	28.2	1.45025	1.00224		Survivor curve		bottles in water bath	counts	EA+0.1% starch	37°C/5 days	Appleyard and Gaze, 1993
303	ATCC 17786	E	tomato homogenates	4.1		24 h hold at 6oC 50oC/180 min	70	15.18	1.18127	0.539506		Survivor curve		bottles in water bath	counts	EA+0.1% starch	37°C/5 days	Appleyard and Gaze, 1993
304	ATCC 17786	E	tomato homogenates	4.1		24 h hold at 6oC 55oC/60 min	70	17.7	1.24797	0.629068		Survivor curve		bottles in water bath	counts	EA+0.1% starch	37°C/5 days	Appleyard and Gaze, 1993
305	ATCC 17786	E	tomato homogenates	4.1		24 h hold at 6oC 55oC/120 min	70	12.2	1.08636	0.433595		Survivor curve		bottles in water bath	counts	EA+0.1% starch	37°C/5 days	Appleyard and Gaze, 1993
306	ATCC 17786	E	tomato homogenates	4.1		24 h hold at 6oC 55oC/180 min	70	25.8	1.41162	0.916947		Survivor curve		bottles in water bath	counts	EA+0.1% starch	37°C/5 days	Appleyard and Gaze, 1993
307	Eklund 17B	B	0.067M phosphate buffer	7			82.2	16.7	1.22272	36.4064		TDT/Stumbo(1950)	6.5	TDT tubes in water bath	TDT	APPA	30°C/168 days	Scott and Bernard, 1982
308	Eklund 17B	B	0.067M phosphate buffer	7			82.2	0.83	-0.0809219	1.80942		TDT/Stumbo(1950)	6.5	TDT tubes in water bath	TDT	APPA	30°C/168 days	Scott and Bernard, 1982
309	CBW25	B	0.067M phosphate buffer	7			82.2	1.49	0.173186	2.74313		TDT/Stumbo(1950)	8.3	TDT tubes in water bath	TDT	APPA	30°C/168 days	Scott and Bernard, 1982
310	2129B	B	0.067M phosphate buffer	7			82.2	32.3	1.5092	54.4511		TDT/Stumbo(1950)	9.7	TDT tubes in water bath	TDT	APPA	30°C/168 days	Scott and Bernard, 1982
311	ATCC 17844	B	0.067M phosphate buffer	7			82.2	4.17	0.620136	5.66852		TDT/Stumbo(1950)	16.5	TDT tubes in water bath	TDT	APPA	30°C/168 days	Scott and Bernard, 1982
312	Minnesota	E	0.067M phosphate buffer	7			82.2	0.52	-0.283997	1.08354		TDT/Stumbo(1950)		TDT tubes in water bath	TDT	APPA	30°C/168 days	Scott and Bernard, 1982
313	Whitefish	E	0.067M phosphate buffer	7			82.2	0.4	-0.39794	0.83349		TDT/Stumbo(1950)		TDT tubes in water bath	TDT	APPA	30°C/168 days	Scott and Bernard, 1982
314	Saratoga	E	0.067M phosphate buffer	7			82.2	0.33	-0.481486	0.590728		TDT/Stumbo(1950)	8.7	TDT tubes in water bath	TDT	APPA	30°C/168 days	Scott and Bernard, 1982
315	Saratoga	E	0.067M phosphate buffer	7			77	1.44	0.158362	2.57772		TDT/Stumbo(1950)	8.7	TDT tubes in water bath	TDT	APPA	30°C/168 days	Scott and Bernard, 1982
316	CBW25	B	0.067M phosphate buffer	7			85	0.65	-0.187087	3.45		TDT/Stumbo(1950)		TDT tubes in water bath	TDT	APPA		Scott and Bernard, 1985
317	2129B	B	0.067M phosphate buffer	7			85	15	1.17609	79.57		TDT/Stumbo(1950)		TDT tubes in water bath	TDT	APPA		Scott and Bernard, 1985
318	ATCC 17844	B	0.067M phosphate buffer	7			85	3	0.477121	15.91		TDT/Stumbo(1950)		TDT tubes in water bath	TDT	APPA		Scott and Bernard, 1985
319	Eklund 17B	B	0.067M phosphate buffer	7			85	0.25	-0.60206	1.33		TDT/Stumbo(1950)		TDT tubes in water bath	TDT	APPA		Scott and Bernard, 1985
320	Saratoga	E	0.067M phosphate buffer	7			85	0.15	-0.823909	0.8		TDT/Stumbo(1950)		TDT tubes in water bath	TDT	APPA		Scott and Bernard, 1985
321	1304E	E	0.067M phosphate buffer	7			79.44	1.3	0.113943	1.08		Survivor curve			counts	T-Best agar	30°C/21 days	Alderton et al., 1974
322	1304E	E	0.067M phosphate buffer	7			90.56	13.5	1.13033	1079.04	HR	Survivor curve	5.55		counts + LYS	T-Best agar + LYS	30°C/14 days	Alderton et al., 1974
323	1304E	E	0.067M phosphate buffer	7			93.33	3.8	0.579784	958.485	HR	Survivor curve	5.55		counts + LYS	T-Best agar + LYS	30°C/14 days	Alderton et al., 1974
324	1304E	E	distilled water				79.44	0.6	-0.221849	0.49		Survivor curve			counts	T-Best agar	30°C/21 days	Alderton et al., 1974
325	1304E	E	distilled water				90.56	5	0.69897	62.9463	HR	Survivor curve			counts + LYS	T-Best agar + LYS	30°C/14 days	Alderton et al., 1974
326	Mixed strains: B (Colworth 151, Eklund 17B), E (Beluga, Sebald P34), F (Eklund 202F, Craig 610)		PY broth	6.8			90	0.58	-0.236572	12.4957	HS	Survivor curve		screw-cap tube in a water bath	counts + LYS	PYGS + LYS	30°C/28 days	Stringer et al., 1997
327	Mixed strains: B (Colworth 151, Eklund 17B), E (Beluga, Sebald P34), F (Eklund 202F, Craig 610)		PY broth	6.8			90	27.25	1.43537	299.939	HR	Survivor curve		screw-cap tube in a water bath	counts + LYS	PYGS + LYS	30°C/28 days	Stringer et al., 1997
328	Eklund 17B	B	PY broth	6.8			75	30	1.47712	5.66		Survivor curve		screw-cap tube in a water bath	counts	PYGS	10°C/28 days	IFR unpublished data
329	Eklund 17B	B	PY broth	6.8			90	0.69	-0.161151	14.8656	HS	Survivor curve		screw-cap tube in a water bath	counts + LYS	PYGS + LYS	10°C/28 days	Stringer and Peck 1997
330	Eklund 17B	B	PY broth	6.8			90	8.92	0.950365	98.1819	HR	Survivor curve		screw-cap tube in a water bath	counts + LYS	PYGS + LYS	10°C/28 days	Stringer and Peck 1997
331	Eklund 17B	B	PY broth	6.8			90	0.78	-0.107905	16.8046	HS	Survivor curve		screw-cap tube in a water bath	counts + LYS	PYGS + LYS	30°C/7 days	Stringer and Peck 1997
332	Eklund 17B	B	PY broth	6.8			90	27.7	1.44248	304.892	HR	Survivor curve		screw-cap tube in a water bath	counts + LYS	PYGS + LYS	30°C/7 days	Stringer and Peck 1997
333	Eklund 17B	B	PY broth	6.8	3.0 % NaCl		75	28.39	1.45317	5.35214		Survivor curve		screw-cap tube in a water bath	counts	PYGS	10°C/147 days then 30°C/28 days	Stringer and Peck 1997
334	Eklund 17B	B	PY broth	6.8	4.0 % NaCl		75	13	1.11394	2.45079		Survivor curve		screw-cap tube in a water bath	counts	PYGS	10°C/147 days then 30°C/28 days	Stringer and Peck 1997
335	Eklund 17B	B	PY broth	6.8	1.5 % NaCl		90	0.81	-0.091515	304.892	HS	Survivor curve		screw-cap tube in a water bath	counts + LYS	PYGS + LYS	10°C/147 days then 30°C/28 days	Stringer and Peck 1997
336	Eklund 17B	B	PY broth	6.8	1.5 % NaCl		90	8.3	0.919078	17.4509	HR	Survivor curve		screw-cap tube in a water bath	counts + LYS	PYGS + LYS	10°C/147 days then 30°C/28 days	Stringer and Peck 1997
337	Eklund 17B	B	PY broth	6.8	3.0 % NaCl		90	1.39	0.143015	91.3576	HS	Survivor curve		screw-cap tube in a water bath	counts + LYS	PYGS + LYS	10°C/147 days then 30°C/28 days	Stringer and Peck 1997
338	Eklund 17B	B	PY broth	6.8	3.0 % NaCl		90	13.35	1.12548	29.9466	HR	Survivor curve		screw-cap tube in a water bath	counts + LYS	PYGS + LYS	10°C/147 days then 30°C/28 days	Stringer and Peck 1997
339	Eklund 17B	B	PY broth	6.8	4.0 % NaCl		90	1.08	0.0334238	146.943	HS	Survivor curve		screw-cap tube in a water bath	counts + LYS	PYGS + LYS	10°C/147 days then 30°C/28 days	Stringer and Peck 1997
340	Eklund 17B	B	PY broth	6.8	4.0 % NaCl		90	35.59	1.55133	23.2679	HR	Survivor curve		screw-cap tube in a water bath	counts + LYS	PYGS + LYS	10°C/147 days then 30°C/28 days	Stringer and Peck 1997
341	Eklund 17B	B	0.067M phosphate buffer	7			85	0.09	-1.04576	391.737	HS	Survivor curve		screw-cap tube in a water bath	counts + LYS	PYGS + LYS	30°C	Peck et al., 1992a
342	Eklund 17B	B	0.067M phosphate buffer	7			85	9.31	0.96895	30.8875	HR	Survivor curve		screw-cap tube in a water bath	counts + LYS	PYGS + LYS	30°C	Peck et al., 1992a
343	Eklund 17B	B	0.067M phosphate buffer	7			85	0.18	-0.744727	0.95		Survivor curve		screw-cap tube in a water bath	counts	PYGS	30°C	Peck et al., 1992a
344	Eklund 17B	B	0.067M phosphate buffer	7	2 M sodium thioglycolate after heating		85	84.92	1.92901	281.737	HR	Survivor curve		screw-cap tube in a water bath	counts + LYS	PYGS + LYS	30°C/5 days	Peck et al., 1992b
345	Eklund 17B	B	0.067M phosphate buffer	7			85	3.85	0.585461	17.8701	HS	Survivor curve		screw-cap tube in a water bath	counts + LYS	PYGS + LYS	30°C/5 days	Peck et al., 1992b
346	Eklund 17B	B	0.067M phosphate buffer	7			85	70.42	1.8477	233.63	HR	Survivor curve		screw-cap tube in a water bath	counts + LYS	PYGS + LYS	30°C/5 days	Peck et al., 1992b
347	Beluga	E	0.067M phosphate buffer	7	2 M sodium thioglycolate after heating		85	41.15	1.61437	136.522	HR	Survivor curve		screw-cap tube in a water bath	counts + LYS	PYGS + LYS	30°C/5 days	Peck et al., 1992b
348	Beluga	E	0.067M phosphate buffer	7			85	11.48	1.05994	53.2854	HS	Survivor curve		screw-cap tube in a water bath	counts + LYS	PYGS + LYS	30°C/5 days	Peck et al., 1992b
349	Beluga	E	0.067M phosphate buffer	7			85	50.76	1.70552	168.405	HR	Survivor curve		screw-cap tube in a water bath	counts + LYS	PYGS + LYS	30°C/5 days	Peck et al., 1992b
350	Alaska	E	whitefish chubs				80	4.3	0.633468	4.3		TDT	7.33	TDT tubes in water bath	TDT	NVB	30°/7 days & 25°C/186 days	Crisley, et al., 1968
351	Beluga	E	whitefish chubs				80	2.1	0.322219	2.1		TDT	7.34	TDT tubes in water bath	TDT	NVB	30°/7 days & 25°C/186 days	Crisley, et al., 1968
352	8E	E	whitefish chubs				80	1.8	0.255273	1.8		TDT	5.72	TDT tubes in water bath	TDT	NVB	30°/7 days & 25°C/186 days	Crisley, et al., 1968
353	Iwanai	E	whitefish chubs				80	1.6	0.20412	1.6		TDT	7.55	TDT tubes in water bath	TDT	NVB	30°/7 days & 25°C/186 days	Crisley, et al., 1968
354	Tenno	E	whitefish chubs				80	1.6	0.20412	1.6		TDT	7.28	TDT tubes in water bath	TDT	NVB	30°/7 days & 25°C/186 days	Crisley, et al., 1968
355	Minneapolis	E	TPB broth				80	1.8	0.255273	1.8		TDT	7.78	TDT tubes in water bath	TDT			Schmidt, 1964
356	Minneapolis	E	0.067M phosphate buffer	7			80	2.3	0.361728	2.3		TDT	8.33	TDT tubes in water bath	TDT			Schmidt, 1964
357	Tenno	E	0.067M phosphate buffer	7			80	0.8	-0.09691	0.8			5.28					Crisley, et al., 1968
358	Minnesota	E	autoclaved chub fish				82.5	2.5	0.39794	5.75783		TDT		TDT tubes in water bath	TDT	TPGY	25°C/7 days	Alderman et al., 1972
359	Alaska	E	autoclaved chub fish				82.5	3.5	0.544068	8.06096		TDT		TDT tubes in water bath	TDT	TPGY	25°C/7 days	Alderman et al., 1972
360	Alaska	E	raw egg white				82.5	14.16	1.15106	32.6123		TDT		TDT tubes in water bath	TDT	TPGY	25°C/7 days	Alderman et al., 1972
361	Alaska	E	pre-coagulated egg white				82.5	1.16	0.064458	2.67163		TDT		TDT tubes in water bath	TDT	TPGY	25°C/7 days	Alderman et al., 1972
362	8E	E	0.067M phosphate buffer	7			66	70	1.8451	0.125893		Survivor curve	5.11	sealed capillaries in oil bath	counts	MAM	30°C/2 days	Licciardello, 1983
363	8E	E	0.067M phosphate buffer	7			71	5.2	0.716003	0.0893918		Survivor curve	5.11	sealed capillaries in oil bath	counts	MAM	30°C/2 days	Licciardello, 1983
364	8E	E	0.067M phosphate buffer	7			77	0.5	-0.30103	0.129043		Survivor curve	5.11	sealed capillaries in oil bath	counts	MAM	30°C/2 days	Licciardello, 1983
365	8E	E	clam liquor				66	550	2.74036	1.117		Survivor curve	5.17	sealed capillaries in oil bath	counts	MAM	30°C/2 days	Licciardello, 1983
366	8E	E	clam liquor				71	40	1.60206	0.743517		Survivor curve	5.17	sealed capillaries in oil bath	counts	MAM	30°C/2 days	Licciardello, 1983
367	8E	E	clam liquor				77	2.9	0.462398	0.768201		Survivor curve	5.17	sealed capillaries in oil bath	counts	MAM	30°C/2 days	Licciardello, 1983
368	8E	E	clam liquor				82	0.3	-0.522879	0.727339		Survivor curve	5.17	sealed capillaries in oil bath	counts	MAM	30°C/2 days	Licciardello, 1983
369	8E	E	haddock slurry				66	500	2.69897	0.792447		Survivor curve	5	sealed capillaries in oil bath	counts	MAM	30°C/2 days	Licciardello, 1983
370	8E	E	haddock slurry				71	32	1.50515	0.507166		Survivor curve	5	sealed capillaries in oil bath	counts	MAM	30°C/2 days	Licciardello, 1983
371	8E	E	haddock slurry				77	3	0.477121	0.753566		Survivor curve	5	sealed capillaries in oil bath	counts	MAM	30°C/2 days	Licciardello, 1983
372	8E	E	haddock slurry				82	0.2	-0.69897	0.502377		Survivor curve	5	sealed capillaries in oil bath	counts	MAM	30°C/2 days	Licciardello, 1983
373	Detroit	E	clam liquor				66	700	2.8451	0.633315		Survivor curve	4.56	sealed capillaries in oil bath	counts	MAM	30°C/2 days	Licciardello, 1983
374	Detroit	E	clam liquor				77	2.4	0.380211	0.53461		Survivor curve	4.56	sealed capillaries in oil bath	counts	MAM	30°C/2 days	Licciardello, 1983
375	Detroit	E	clam liquor				82	0.2	-0.69897	0.544268		Survivor curve	4.56	sealed capillaries in oil bath	counts	MAM	30°C/2 days	Licciardello, 1983
376	Detroit	E	clam liquor				77	36.76	1.56538	17.629		TDT	9.44	sealed capillaries in oil bath	TDT	TPG broth	30°C/14 days	Licciardello, 1983
377	Detroit	E	clam liquor				82	7.95	0.900367	12.9758		TDT	9.44	sealed capillaries in oil bath	TDT	TPG broth	30°C/14 days	Licciardello, 1983
378	Detroit	E	clam liquor				88	1.71	0.232996	12.1356		TDT	9.44	sealed capillaries in oil bath	TDT	TPG broth	30°C/14 days	Licciardello, 1983
379	Detroit	E	clam liquor				93	0.69	-0.161151	16.6659		TDT	9.44	sealed capillaries in oil bath	TDT	TPG broth	30°C/14 days	Licciardello, 1983
380	Vancouver Herring	E	0.067M phosphate buffer	7			75	9	0.954243	1.7		Survivor curve		screw-cap tube in a water bath	counts	ESBA		Grecz and Tang, 1970
381	Saratoga	E	0.017M phosphate buffer	7			70	98	1.99123	1.1699		TDT	5.24	TDT tubes in water bath	TDT	W & F		NCA, 1966
382	Saratoga	E	0.017M phosphate buffer	7			75	13.89	1.1427	1.51762		TDT	5.24	TDT tubes in water bath	TDT	W & F		NCA, 1966
383	Saratoga	E	0.017M phosphate buffer	7			80	1.21	0.0827854	1.21		TDT	5.24	TDT tubes in water bath	TDT	W & F		NCA, 1966
384	Beluga	E	0.017M phosphate buffer	7			75	6.39	0.805501	0.937924		TDT	5.96	TDT tubes in water bath	TDT	W & F		NCA, 1966
385	Beluga	E	0.017M phosphate buffer	7			80	0.93	-0.0315171	0.93		TDT	5.96	TDT tubes in water bath	TDT	W & F		NCA, 1966
386	Eklund 17B	B	PY broth	6.8			85	0.49	-0.309804	2.6		Survivor curve		screw-cap tube in a water bath	counts	PYGS	30°C/8 days	Stringer and Peck, 1996
387	Eklund 17B	B	PY broth	6.8			85	0.09	-1.04576	0.417743	HS	Survivor curve		screw-cap tube in a water bath	counts + courgette	PYGS + courgette	30°C/8 days	Stringer and Peck, 1996
388	Eklund 17B	B	PY broth	6.8			85	0.38	-0.420216	1.7638	HS	Survivor curve		screw-cap tube in a water bath	counts + carrot	PYGS + carrot	30°C/8 days	Stringer and Peck, 1996
389	Eklund 17B	B	PY broth	6.8			85	0.39	-0.408935	1.81022	HS	Survivor curve		screw-cap tube in a water bath	counts + mung bean sprout	PYGS + mung bean sprout	30°C/8 days	Stringer and Peck, 1996
390	Eklund 17B	B	PY broth	6.8			85	0.34	-0.468521	1.57814	HS	Survivor curve		screw-cap tube in a water bath	counts + HEWL	PYGS + potato juice & HEWL	30°C/8 days	Stringer and Peck, 1996
391	Eklund 17B	B	PY broth	6.8			85	23.81	1.37676	78.9937	HR	Survivor curve		screw-cap tube in a water bath	counts + HEWL	PYGS + potato juice & HEWL	30°C/8 days	Stringer and Peck, 1996
392	Eklund 17B	B	PY broth	6.8			85	0.31	-0.508638	1.43889	HS	Survivor curve		screw-cap tube in a water bath	counts + turnip juice	PYGS + turnip juice	30°C/8 days	Stringer and Peck, 1996
393	Eklund 17B	B	PY broth	6.8			85	15.63	1.19396	51.8552	HR	Survivor curve		screw-cap tube in a water bath	counts + turnip juice	PYGS + turnip juice	30°C/8 days	Stringer and Peck, 1996
394	Eklund 17B	B	PY broth	6.8			85	0.21	-0.677781	0.974734	HS	Survivor curve		screw-cap tube in a water bath	counts + swede juice	PYGS + swede juice	30°C/8 days	Stringer and Peck, 1996
395	Eklund 17B	B	PY broth	6.8			85	12.58	1.09968	41.7363	HR	Survivor curve		screw-cap tube in a water bath	counts + swede juice	PYGS + swede juice	30°C/8 days	Stringer and Peck, 1996
396	Eklund 17B	B	PY broth	6.8			85	0.19	-0.721246	0.881902	HS	Survivor curve		screw-cap tube in a water bath	counts + swede juice	PYGS + swede juice	30°C/8 days	Stringer and Peck, 1996
397	Eklund 17B	B	PY broth	6.8			85	11.23	1.05038	37.2574	HR	Survivor curve		screw-cap tube in a water bath	counts + swede juice	PYGS + swede juice	30°C/8 days	Stringer and Peck, 1996
398	Eklund 17B	B	PY broth	6.8			85	0.2	-0.69897	0.928318	HS	Survivor curve		screw-cap tube in a water bath	counts + flat bean juice	PYGS + flat bean juice	30°C/8 days	Stringer and Peck, 1996
399	Eklund 17B	B	PY broth	6.8			85	10.06	1.0026	33.3758	HR	Survivor curve		screw-cap tube in a water bath	counts + flat bean juice	PYGS + flat bean juice	30°C/8 days	Stringer and Peck, 1996
400	Eklund 17B	B	PY broth	6.8			85	0.19	-0.721246	0.881902	HS	Survivor curve		screw-cap tube in a water bath	counts + red cabbage juice	PYGS + red cabbage juice	30°C/8 days	Stringer and Peck, 1996
401	Eklund 17B	B	PY broth	6.8			85	7.59	0.880242	25.1811	HR	Survivor curve		screw-cap tube in a water bath	counts + red cabbage juice	PYGS + red cabbage juice	30°C/8 days	Stringer and Peck, 1996
402	Eklund 17B	B	PY broth	6.8			85	0.31	-0.508638	1.43889	HS	Survivor curve		screw-cap tube in a water bath	counts + HEWL	PYGS + 10 µg HEWL ml-1	30°C/8 days	Stringer and Peck, 1996
403	Eklund 17B	B	PY broth	6.8			85	34.48	1.53757	114.393	HR	Survivor curve		screw-cap tube in a water bath	counts + HEWL	PYGS + 10 µg HEWL ml-1	30°C/8 days	Stringer and Peck, 1996
404	Eklund 17B	B	PY broth	6.8			85	0.32	-0.49485	1.49	HS	Survivor curve		screw-cap tube in a water bath	counts + HEWL	PYGS + 100 µg HEWL ml-1	30°C/7 days	IFR unpublished data
405	Eklund 17B	B	PY broth	6.8			85	34.48	1.53757	114.39	HR	Survivor curve		screw-cap tube in a water bath	counts + HEWL	PYGS + 100 µg HEWL ml-1	30°C/7 days	IFR unpublished data
406	Eklund 17B	B	PY broth	6.8			85	0.35	-0.455932	1.62	HS	Survivor curve		screw-cap tube in a water bath	counts + HEWL	PYGS + 1µg HEWL ml-1	30°C/7 days	IFR unpublished data
407	ATCC 9564	E	0.05M phosphate buffer	7	1		70	10	1	0.355406		Survivor curve		pyrex test tube	counts			Murrell and Scott, 1966
408	ATCC 9564	E			0.9		80	25.84	1.41229	25.84		Survivor curve		pyrex test tube	counts			Murrell and Scott, 1966
409	ATCC 9564	E	0.05M phosphate buffer	7	1		80	0.316228	-0.5	0.316228		Survivor curve		pyrex test tube	counts			Murrell and Scott, 1966
410	Alaska	E	crabmeat				73.9	10.05	1.00217	1.005		TDT/Schmidt(1957)	6.11	TDT tubes in water bath	TDT	TPGY	26°C/70 days	Lynt et al., 1983
411	Alaska	E	crabmeat				76.7	2.82	0.450249	0.811457		TDT/Schmidt(1957)	6.11	TDT tubes in water bath	TDT	TPGY	26°C/70 days	Lynt et al., 1983
412	Alaska	E	crabmeat				79.4	1.49	0.173186	1.18803		TDT/Schmidt(1957)	6.11	TDT tubes in water bath	TDT	TPGY	26°C/70 days	Lynt et al., 1983
413	Alaska	E	crabmeat				82.2	0.71	-0.148742	1.62897		TDT/Schmidt(1957)	6.11	TDT tubes in water bath	TDT	TPGY	26°C/70 days	Lynt et al., 1983
414	Beluga	E	crabmeat				73.9	11.22	1.04999	1.2928		TDT/Schmidt(1957)	6.5	TDT tubes in water bath	TDT	TPGY	26°C/70 days	Lynt et al., 1983
415	Beluga	E	crabmeat				76.7	2.94	0.468347	0.913387		TDT/Schmidt(1957)	6.5	TDT tubes in water bath	TDT	TPGY	26°C/70 days	Lynt et al., 1983
416	Beluga	E	crabmeat				79.4	1.19	0.075547	0.962142		TDT/Schmidt(1957)	6.5	TDT tubes in water bath	TDT	TPGY	26°C/70 days	Lynt et al., 1983
417	Beluga	E	crabmeat				82.2	0.84	-0.0757207	1.83122		TDT/Schmidt(1957)	6.5	TDT tubes in water bath	TDT	TPGY	26°C/70 days	Lynt et al., 1983
418	Beluga	E	crabmeat				85	0.33	-0.481486	1.93975		TDT/Schmidt(1957)	6.5	TDT tubes in water bath	TDT	TPGY	26°C/70 days	Lynt et al., 1983
419	Crab G21-5	E	crabmeat				73.9	6.15	0.788875	0.85059		TDT/Schmidt(1957)	7.11	TDT tubes in water bath	TDT	TPGY	26°C/70 days	Lynt et al., 1983
420	Crab G21-5	E	crabmeat				76.7	1.7	0.230449	0.582989		TDT/Schmidt(1957)	7.11	TDT tubes in water bath	TDT	TPGY	26°C/70 days	Lynt et al., 1983
421	Crab G21-5	E	crabmeat				79.4	1.09	0.0374265	0.897262		TDT/Schmidt(1957)	7.11	TDT tubes in water bath	TDT	TPGY	26°C/70 days	Lynt et al., 1983
422	Crab G21-5	E	crabmeat				82.2	0.51	-0.29243	1.04095		TDT/Schmidt(1957)	7.11	TDT tubes in water bath	TDT	TPGY	26°C/70 days	Lynt et al., 1983
423	Crab G21-5	E	crabmeat				71.11	31.88	1.50352	0.716754		TDT/Schmidt(1957)	5.38	TDT tubes in water bath	TDT	TPGY	26°C/70 days	Lynt et al., 1983
424	190	F	0.067M phosphate buffer	7			73.9	9.07	0.957607	0.672942		TDT/Schmidt(1957)	5.38	TDT tubes in water bath	TDT	TPGY	26°C/182 days	Lynt et al., 1983
425	190	F	0.067M phosphate buffer	7			76.7	1.66	0.220108	0.40644		TDT/Schmidt(1957)	5.38	TDT tubes in water bath	TDT	TPGY	26°C/182 days	Lynt et al., 1983
426	190	F	0.067M phosphate buffer	7			79.4	1.03	0.0128372	0.797492		TDT/Schmidt(1957)	5.38	TDT tubes in water bath	TDT	TPGY	26°C/182 days	Lynt et al., 1983
427	190	F	0.067M phosphate buffer	7			82.2	0.25	-0.60206	0.638774		TDT/Schmidt(1957)	5.38	TDT tubes in water bath	TDT	TPGY	26°C/182 days	Lynt et al., 1983
428	202	F	0.067M phosphate buffer	7			71.11	42.41	1.62747	0.887612		TDT/Schmidt(1957)	5.27	TDT tubes in water bath	TDT	TPGY	26°C/182 days	Lynt et al., 1983
429	202	F	0.067M phosphate buffer	7			73.9	12.68	1.10312	0.895727		TDT/Schmidt(1957)	5.27	TDT tubes in water bath	TDT	TPGY	26°C/182 days	Lynt et al., 1983
430	202	F	0.067M phosphate buffer	7			76.7	4.29	0.632457	1.02286		TDT/Schmidt(1957)	5.27	TDT tubes in water bath	TDT	TPGY	26°C/182 days	Lynt et al., 1983
431	202	F	0.067M phosphate buffer	7			79.4	0.93	-0.0315171	0.716598		TDT/Schmidt(1957)	5.27	TDT tubes in water bath	TDT	TPGY	26°C/182 days	Lynt et al., 1983
432	202	F	0.067M phosphate buffer	7			82.2	0.33	-0.481486	0.858239		TDT/Schmidt(1957)	5.27	TDT tubes in water bath	TDT	TPGY	26°C/182 days	Lynt et al., 1983
433	Craig 610	F	0.067M phosphate buffer	7			76.7	6.64	0.822168	1.98774		TDT/Schmidt(1957)	6.27	TDT tubes in water bath	TDT	TPGY	26°C/182 days	Lynt et al., 1983
434	Craig 610	F	0.067M phosphate buffer	7			79.4	2.12	0.326336	1.70254		TDT/Schmidt(1957)	6.27	TDT tubes in water bath	TDT	TPGY	26°C/182 days	Lynt et al., 1983
435	Craig 610	F	0.067M phosphate buffer	7			82.22	0.84	-0.0757207	1.87709		TDT/Schmidt(1957)	6.27	TDT tubes in water bath	TDT	TPGY	26°C/182 days	Lynt et al., 1983
436	Craig 610	F	0.067M phosphate buffer	7			85	0.37	-0.431798	2.30066		TDT/Schmidt(1957)	6.27	TDT tubes in water bath	TDT	TPGY	26°C/182 days	Lynt et al., 1983
437	202	F	crabmeat				76.7	9.5	0.977724	2.898		TDT/Schmidt(1957)	6.38	TDT tubes in water bath	TDT	TPGY	26°C/182 days	Lynt et al., 1983
438	202	F	crabmeat				79.4	3.64	0.561101	2.93327		TDT/Schmidt(1957)	6.38	TDT tubes in water bath	TDT	TPGY	26°C/182 days	Lynt et al., 1983
439	202	F	crabmeat				82.22	1.2	0.0791812	2.64808		TDT/Schmidt(1957)	6.38	TDT tubes in water bath	TDT	TPGY	26°C/182 days	Lynt et al., 1983
440	202	F	crabmeat				85	0.53	-0.275724	3.20277		TDT/Schmidt(1957)	6.38	TDT tubes in water bath	TDT	TPGY	26°C/182 days	Lynt et al., 1983
441	Mixed strains (Colworth 230, ATCC 23387, Colworth 195, Colworth 151, Eklund 17B)	B	PY broth	6.8			90	0.51	-0.29243	10.99	HS	Survivor curve		screw-cap tube in a water bath	counts + LYS	PYGS + LYS	30°C/7 days	IFR unpublished data
442	Mixed strains (Colworth 230, ATCC 23387, Colworth 195, Colworth 151, Eklund 17B)	B	PY broth	6.8			90	23.2	1.36549	255.36	HR	Survivor curve		screw-cap tube in a water bath	counts + LYS	PYGS + LYS	30°C/7 days	IFR unpublished data
443	Mixed strains (Colworth 230, ATCC 23387, Colworth 195, Colworth 151, Eklund 17B)	B	PY broth	6.8			90	0.58	-0.236572	12.5	HS	Survivor curve		screw-cap tube in a water bath	counts + LYS	PYGS + LYS	30°C/7 days	IFR unpublished data
444	Mixed strains (Colworth 230, ATCC 23387, Colworth 195, Colworth 151, Eklund 17B)	B	PY broth	6.8			90	31.55	1.499	347.27	HR	Survivor curve		screw-cap tube in a water bath	counts + LYS	PYGS + LYS	30°C/7 days	IFR unpublished data
445	Eklund 17B	B	0.067M phosphate buffer	7			75	14.81	1.17056	1.35		Survivor curve	4.8	screw-cap tube in a water bath	counts	PYGS	30°C/5 days	IFR unpublished data
446	Eklund 17B	B	broccoli puree	5.8			75	10.7	1.02938	1.42		Survivor curve	5.68	screw-cap tube in a water bath	counts	PYGS	30°C/5 days	IFR unpublished data
447	Eklund 17B	B	broccoli puree	5.8			75	6.6	0.819544	0.48		Survivor curve	4.42	screw-cap tube in a water bath	counts	Broccoli agar	30°C/5 days	IFR unpublished data
448	Eklund 17B	B	potato puree	5.9			75	10.07	1.00303	0.96		Survivor curve	4.94	screw-cap tube in a water bath	counts	PYGS	30°C/5 days	IFR unpublished data
449	Eklund 17B	B	potato puree	5.9			75	4.34	0.63749	0.54		Survivor curve	5.49	screw-cap tube in a water bath	counts	Potato agar	30°C/5 days	IFR unpublished data
450	Eklund 17B	B	0.067M phosphate buffer	7			78	3.03	0.481443	1.16		Survivor curve	4.8	screw-cap tube in a water bath	counts	PYGS	30°C/5 days	IFR unpublished data
451	Eklund 17B	B	broccoli puree	5.8			78	3.17	0.501059	1.41		Survivor curve	5.68	screw-cap tube in a water bath	counts	PYGS	30°C/5 days	IFR unpublished data
452	Eklund 17B	B	broccoli puree	5.8			78	1.16	0.064458	0.41		Survivor curve	4.42	screw-cap tube in a water bath	counts	Broccoli agar	30°C/5 days	IFR unpublished data
453	Eklund 17B	B	potato puree	5.9			78	3.17	0.501059	1.24		Survivor curve	4.94	screw-cap tube in a water bath	counts	PYGS	30°C/5 days	IFR unpublished data
454	Eklund 17B	B	potato puree	5.9			78	1.07	0.0293838	0.46		Survivor curve	5.49	screw-cap tube in a water bath	counts	Potato agar	30°C/5 days	IFR unpublished data
455	Eklund 17B	B	0.067M phosphate buffer	7			80	1.26	0.100371	1.26		Survivor curve	4.8	screw-cap tube in a water bath	counts	PYGS	30°C/5 days	IFR unpublished data
456	Eklund 17B	B	broccoli puree	5.8			80	1.46	0.164353	1.46		Survivor curve	5.68	screw-cap tube in a water bath	counts	PYGS	30°C/5 days	IFR unpublished data
457	Eklund 17B	B	broccoli puree	5.8			80	0.5	-0.30103	0.5		Survivor curve	4.42	screw-cap tube in a water bath	counts	Broccoli agar	30°C/5 days	IFR unpublished data
458	Eklund 17B	B	potato puree	5.9			80	0.94	-0.0268721	0.94		Survivor curve	4.94	screw-cap tube in a water bath	counts	PYGS	30°C/5 days	IFR unpublished data
459	Eklund 17B	B	potato puree	5.9			80	0.47	-0.327902	0.47		Survivor curve	5.49	screw-cap tube in a water bath	counts	Potato agar	30°C/5 days	IFR unpublished data
460	Kap B2	B	0.067M phosphate buffer	7			78	2.23	0.348305	0.74	HS	Survivor curve	4.17	screw-cap tube in a water bath	counts + LYS	PYGS + LYS	30°C/5 days	IFR unpublished data
461	Kap B2	B	0.067M phosphate buffer	7			78	70.42	1.8477	40.3	HR	Survivor curve	8.25	screw-cap tube in a water bath	counts + LYS	PYGS + LYS	30°C/5 days	IFR unpublished data
462	Kap B2	B	broccoli puree	5.8			78	3.18	0.502427	1.06	HS	Survivor curve	4.2	screw-cap tube in a water bath	counts + LYS	PYGS + LYS	30°C/5 days	IFR unpublished data
463	Kap B2	B	broccoli puree	5.8			78	47.17	1.67367	33.1	HR	Survivor curve	13	screw-cap tube in a water bath	counts + LYS	PYGS + LYS	30°C/5 days	IFR unpublished data
464	Kap B2	B	broccoli puree	5.8			78	0.93	-0.0315171	0.34		Survivor curve	4.6	screw-cap tube in a water bath	counts	Broccoli agar	30°C/5 days	IFR unpublished data
465	Kap B2	B	potato puree	5.9			78	3.41	0.532754	1.24	HS	Survivor curve	4.57	screw-cap tube in a water bath	counts + LYS	PYGS + LYS	30°C/5 days	IFR unpublished data
466	Kap B2	B	potato puree	5.9			78	48.78	1.68824	30.01	HR	Survivor curve	9.48	screw-cap tube in a water bath	counts + LYS	PYGS + LYS	30°C/5 days	IFR unpublished data
467	Kap B2	B	potato puree	5.9			78	0.56	-0.251812	0.29		Survivor curve	7.14	screw-cap tube in a water bath	counts	Potato agar	30°C/5 days	IFR unpublished data
468	Kap B2	B	0.067M phosphate buffer	7			75	19.23	1.28398	1.22	HS	Survivor curve	4.17	screw-cap tube in a water bath	counts + LYS	PYGS + LYS	30°C/5 days	IFR unpublished data
469	Kap B2	B	0.067M phosphate buffer	7			75	192.3	2.28398	47.63	HR	Survivor curve	8.25	screw-cap tube in a water bath	counts + LYS	PYGS + LYS	30°C/5 days	IFR unpublished data
470	Kap B2	B	broccoli puree	5.8			75	18.73	1.27254	1.21	HS	Survivor curve	4.2	screw-cap tube in a water bath	counts + LYS	PYGS + LYS	30°C/5 days	IFR unpublished data
471	Kap B2	B	broccoli puree	5.8			75	77.52	1.88941	31.97	HR	Survivor curve	13	screw-cap tube in a water bath	counts + LYS	PYGS + LYS	30°C/5 days	IFR unpublished data
472	Kap B2	B	broccoli puree	5.8			75	6.95	0.841985	0.57		Survivor curve	4.6	screw-cap tube in a water bath	counts	Broccoli agar	30°C/5 days	IFR unpublished data
473	Kap B2	B	potato puree	5.9			75	18.01	1.25551	1.45	HS	Survivor curve	4.57	screw-cap tube in a water bath	counts + LYS	PYGS + LYS	30°C/5 days	IFR unpublished data
474	Kap B2	B	potato puree	5.9			75	78.12	1.89276	23.19	HR	Survivor curve	9.48	screw-cap tube in a water bath	counts + LYS	PYGS + LYS	30°C/5 days	IFR unpublished data
475	Kap B2	B	potato puree	5.9			75	2.28	0.357935	0.45		Survivor curve	7.14	screw-cap tube in a water bath	counts	Potato agar	30°C/5 days	IFR unpublished data
476	Kap B2	B	0.067M phosphate buffer	7			80	1.09	0.0374265	1.09	HS	Survivor curve	4.17	screw-cap tube in a water bath	counts + LYS	PYGS + LYS	30°C/5 days	IFR unpublished data
477	Kap B2	B	0.067M phosphate buffer	7			80	36.63	1.56384	36.63	HR	Survivor curve	8.25	screw-cap tube in a water bath	counts + LYS	PYGS + LYS	30°C/5 days	IFR unpublished data
478	Kap B2	B	broccoli puree	5.8			80	1.11	0.045323	1.11	HS	Survivor curve	4.2	screw-cap tube in a water bath	counts + LYS	PYGS + LYS	30°C/5 days	IFR unpublished data
479	Kap B2	B	broccoli puree	5.8			80	30.67	1.48671	30.67	HR	Survivor curve	13	screw-cap tube in a water bath	counts + LYS	PYGS + LYS	30°C/5 days	IFR unpublished data
480	Kap B2	B	broccoli puree	5.8			80	0.46	-0.337242	0.46		Survivor curve	4.6	screw-cap tube in a water bath	counts	Broccoli agar	30°C/5 days	IFR unpublished data
481	Kap B2	B	potato puree	5.9			80	2.3	0.361728	2.3	HS	Survivor curve	4.57	screw-cap tube in a water bath	counts + LYS	PYGS + LYS	30°C/5 days	IFR unpublished data
482	Kap B2	B	potato puree	5.9			80	20.58	1.31345	20.58	HR	Survivor curve	9.48	screw-cap tube in a water bath	counts + LYS	PYGS + LYS	30°C/5 days	IFR unpublished data
483	Kap B2	B	0.067M phosphate buffer	7			82	0.37	-0.431798	1.12	HS	Survivor curve	4.17	screw-cap tube in a water bath	counts + LYS	PYGS + LYS	30°C/5 days	IFR unpublished data
484	Kap B2	B	0.067M phosphate buffer	7			82	28.65	1.45712	50.07	HR	Survivor curve	8.25	screw-cap tube in a water bath	counts + LYS	PYGS + LYS	30°C/5 days	IFR unpublished data
485	Kap B2	B	broccoli puree	5.8			82	0.39	-0.408935	1.17	HS	Survivor curve	4.2	screw-cap tube in a water bath	counts + LYS	PYGS + LYS	30°C/5 days	IFR unpublished data
486	Kap B2	B	broccoli puree	5.8			82	22.83	1.35851	32.54	HR	Survivor curve	13	screw-cap tube in a water bath	counts + LYS	PYGS + LYS	30°C/5 days	IFR unpublished data
487	Kap B2	B	broccoli puree	5.8			82	0.19	-0.721246	0.52		Survivor curve	4.6	screw-cap tube in a water bath	counts	Broccoli agar	30°C/5 days	IFR unpublished data
488	Kap B2	B	potato puree	5.9			82	0.52	-0.283997	1.42	HS	Survivor curve	4.57	screw-cap tube in a water bath	counts + LYS	PYGS + LYS	30°C/5 days	IFR unpublished data
489	Kap B2	B	potato puree	5.9			82	15.77	1.19783	25.63	HR	Survivor curve	9.48	screw-cap tube in a water bath	counts + LYS	PYGS + LYS	30°C/5 days	IFR unpublished data
490	Kap B2	B	potato puree	5.9			82	0.22	-0.657577	0.42		Survivor curve	7.14	screw-cap tube in a water bath	counts	Potato agar	30°C/5 days	IFR unpublished data
491	Eklund 17B	B	0.067M phosphate buffer	7			75	1.15	0.0606978	0.22		Survivor curve		screw-cap tube in a water bath	counts	PYGS	30°C/3 days	IFR unpublished data
492	Eklund 17B	B	0.067M phosphate buffer	7			75	1.24	0.0934217	0.23		Survivor curve		screw-cap tube in a water bath	counts	PYGS	30°C/7 days	IFR unpublished data
493	Eklund 17B	B	0.067M phosphate buffer	7			90	0.64	-0.19382	13.79	HS	Survivor curve		screw-cap tube in a water bath	counts + LYS	PYGS + LYS	30°C/3 days	IFR unpublished data
494	Eklund 17B	B	0.067M phosphate buffer	7			90	34.13	1.53314	375.67	HR	Survivor curve		screw-cap tube in a water bath	counts + LYS	PYGS + LYS	30°C/3 days	IFR unpublished data
495	Eklund 17B	B	0.067M phosphate buffer	7			90	0.65	-0.187087	14	HS	Survivor curve		screw-cap tube in a water bath	counts + LYS	PYGS + LYS	30°C/6 days	IFR unpublished data
496	Eklund 17B	B	0.067M phosphate buffer	7			90	36.5	1.56229	401.75	HR	Survivor curve		screw-cap tube in a water bath	counts + LYS	PYGS + LYS	30°C/6 days	IFR unpublished data
497	Eklund 17B	B	PY broth	6.8			75	1.48	0.170262	0.28		Survivor curve		screw-cap tube in a water bath	counts	PYGS	30°C/2 days	IFR unpublished data
498	Eklund 17B	B	PY broth	6.8			75	1.9	0.278754	0.36		Survivor curve		screw-cap tube in a water bath	counts	PYGS	30°C/21 days	IFR unpublished data
499	Eklund 17B	B	PY broth	6.8			75	1.29	0.11059	0.24		Survivor curve		screw-cap tube in a water bath	counts	PYGS + 0.1% NaCl	30°C/1 day	IFR unpublished data
500	Eklund 17B	B	PY broth	6.8			75	1.54	0.187521	0.29		Survivor curve		screw-cap tube in a water bath	counts	PYGS + 1.5% NaCl	30°C/1 day	IFR unpublished data
501	Eklund 17B	B	PY broth	6.8			75	0.63	-0.200659	0.12		Survivor curve		screw-cap tube in a water bath	counts	PYGS + 3% NaCl	30°C/1 day	IFR unpublished data
502	Eklund 17B	B	PY broth	6.8			90	0.68	-0.167491	14.65	HS	Survivor curve		screw-cap tube in a water bath	counts + LYS	PYGS + LYS	30°C/3 days	IFR unpublished data
503	Eklund 17B	B	PY broth	6.8			90	15.65	1.19451	172.26	HR	Survivor curve		screw-cap tube in a water bath	counts + LYS	PYGS + LYS	30°C/3 days	IFR unpublished data
504	Eklund 17B	B	PY broth	6.8			90	0.68	-0.167491	14.65	HS	Survivor curve		screw-cap tube in a water bath	counts + LYS	PYGS + LYS	30°C/6 days	IFR unpublished data
505	Eklund 17B	B	PY broth	6.8			90	15.65	1.19451	172.26	HR	Survivor curve		screw-cap tube in a water bath	counts + LYS	PYGS + LYS	30°C/6 days	IFR unpublished data
506	Eklund 17B	B	PY broth	6.8			80	4.31	0.634477	4.31		Survivor curve		screw-cap tube in a water bath	counts	PYGS	30°C/6 days	IFR unpublished data
507	Eklund 17B	B	PY broth	6.8			90	0.71	-0.148742	15.3	HS	Survivor curve		screw-cap tube in a water bath	counts + LYS	PYGS + LYS	30°C/4 days	IFR unpublished data
508	Eklund 17B	B	PY broth	6.8			90	40.16	1.60379	442.04	HR	Survivor curve		screw-cap tube in a water bath	counts + LYS	PYGS + LYS	30°C/4 days	IFR unpublished data
509	Eklund 17B	B	PY broth	6.8			80	4.01	0.603144	4.01		Survivor curve		screw-cap tube in a water bath	counts	PYGS	30°C/4 days	IFR unpublished data
510	Eklund 17B	B	PY broth	6.8			80	6.02	0.779596	6.02		Survivor curve		screw-cap tube in a water bath	counts	PYGS	30°C/4 days	IFR unpublished data
511	Eklund 17B	B	PY broth	6.8			90	0.77	-0.113509	16.59	HS	Survivor curve		screw-cap tube in a water bath	counts + LYS	PYGS + LYS	30°C/4 days	IFR unpublished data
512	Eklund 17B	B	PY broth	6.8			90	19.42	1.28825	213.75	HR	Survivor curve		screw-cap tube in a water bath	counts + LYS	PYGS + LYS	30°C/4 days	IFR unpublished data
513	Eklund 17B	B	PY broth	6.8			80	5.03	0.701568	5.03		Survivor curve		screw-cap tube in a water bath	counts	PYGS	10°C/7 days	IFR unpublished data
514	Eklund 17B	B	PY broth	6.8			80	2.59	0.4133	2.59		Survivor curve		screw-cap tube in a water bath	counts	PYGS under 10% H2, 5%CO2, 85% N2	10°C/56 days	IFR unpublished data
515	Eklund 17B	B	PY broth	6.8			80	2.68	0.428135	2.68		Survivor curve		screw-cap tube in a water bath	counts	PYGS under 10% H2, 90% N2	10°C/56 days	IFR unpublished data
516	Eklund 17B	B	PY broth	6.8			80	3.22	0.507856	3.22		Survivor curve		screw-cap tube in a water bath	counts	PYGS under 100% N2	10°C/56 days	IFR unpublished data
517	Eklund 17B	B	PY broth	6.8			80	1.45	0.161368	1.45		Survivor curve		screw-cap tube in a water bath	counts	PYGS under 50% CO2, 50% N2	10°C/56 days	IFR unpublished data
518	Eklund 17B	B	PY broth	6.8			80	2.66	0.424882	2.66		Survivor curve		screw-cap tube in a water bath	counts	PYGS under 2% O2, 98% N2	10°C/56 days	IFR unpublished data
519	Eklund 17B	B	PY broth	6.8			75	4.95	0.694605	0.93		Survivor curve		screw-cap tube in a water bath	counts	PYGS under 100 N2	10°C/160 days	IFR unpublished data
520	Eklund 17B	B	PY broth	6.8			75	7.51	0.87564	1.42		Survivor curve		screw-cap tube in a water bath	counts	PYGS under 100% CO2	10°C/160 days	IFR unpublished data
521	Eklund 17B	B	PY broth	6.8			75	7.84	0.894316	1.48		Survivor curve		screw-cap tube in a water bath	counts	PYGS under 50% CO2, 50% N2	10°C/160 days	IFR unpublished data
522	Eklund 17B	B	PY broth	6.8			75	8.86	0.947434	1.67		Survivor curve		screw-cap tube in a water bath	counts	PYGS under 80% CO2, 20% N2	10°C/160 days	IFR unpublished data
523	Eklund 17B	B	PY broth	6.8			75	8.97	0.952792	1.69		Survivor curve		screw-cap tube in a water bath	counts	PYGS under 50% Ar, 50% N2	10°C/160 days	IFR unpublished data
524	Eklund 17B	B	PY broth	6.8			90	1.13	0.0530784	24.35	HS	Survivor curve		screw-cap tube in a water bath	counts + LYS	PYGS under 10% H2, 5%CO2, 85% N2 + Lys	10°C/49 days	IFR unpublished data
525	Eklund 17B	B	PY broth	6.8			90	45.25	1.65562	498.06	HR	Survivor curve		screw-cap tube in a water bath	counts + LYS	PYGS under 10% H2, 5%CO2, 85% N2 + Lys	10°C/49 days	IFR unpublished data
526	Eklund 17B	B	PY broth	6.8			90	2.15	0.332438	46.32	HS	Survivor curve		screw-cap tube in a water bath	counts + LYS	PYGS under 10% H2, 90% N2 + Lys	10°C/49 days	IFR unpublished data
527	Eklund 17B	B	PY broth	6.8			90	16.95	1.22917	186.57	HR	Survivor curve		screw-cap tube in a water bath	counts + LYS	PYGS under 10% H2, 90% N2 + Lys	10°C/49 days	IFR unpublished data
528	Eklund 17B	B	PY broth	6.8			90	1.79	0.252853	38.56	HS	Survivor curve		screw-cap tube in a water bath	counts + LYS	PYGS under 100% N2 + Lys	10°C/49 days	IFR unpublished data
529	Eklund 17B	B	PY broth	6.8			90	22.52	1.35257	247.88	HR	Survivor curve		screw-cap tube in a water bath	counts + LYS	PYGS under 100% N2 + Lys	10°C/49 days	IFR unpublished data
530	Eklund 17B	B	PY broth	6.8			90	1.27	0.103804	27.36	HS	Survivor curve		screw-cap tube in a water bath	counts + LYS	PYGS under 50% CO2, 50% N2 + Lys	10°C/49 days	IFR unpublished data
531	Eklund 17B	B	PY broth	6.8			90	22.52	1.35257	247.88	HR	Survivor curve		screw-cap tube in a water bath	counts + LYS	PYGS under 50% CO2, 50% N2 + Lys	10°C/49 days	IFR unpublished data
532	Eklund 17B	B	PY broth	6.8			90	2.45	0.389166	68.94		Survivor curve		screw-cap tube in a water bath	counts + LYS	PYGS under 2% O2, 98% N2 + Lys	10°C/49 days	IFR unpublished data
533	Eklund 17B	B	PY broth	6.8			90	0.83	-0.0809219	17.88	HS	Survivor curve		screw-cap tube in a water bath	counts + LYS	PYGS under 100% N2 + Lys	10°C/140 days	IFR unpublished data
534	Eklund 17B	B	PY broth	6.8			90	26.59	1.42472	292.67	HR	Survivor curve		screw-cap tube in a water bath	counts + LYS	PYGS under 100% N2 + Lys	10°C/140 days	IFR unpublished data
535	Eklund 17B	B	PY broth	6.8			90	0.93	-0.0315171	20.04	HS	Survivor curve		screw-cap tube in a water bath	counts + LYS	PYGS under 100% Ar + Lys	10°C/140 days	IFR unpublished data
536	Eklund 17B	B	PY broth	6.8			90	27.93	1.44607	307.42	HR	Survivor curve		screw-cap tube in a water bath	counts + LYS	PYGS under 100% Ar + Lys	10°C/140 days	IFR unpublished data
537	Eklund 17B	B	PY broth	6.8			90	1.05	0.0211893	22.62	HS	Survivor curve		screw-cap tube in a water bath	counts + LYS	PYGS under 80%CO2, 20% N2 + Lys	10°C/140 days	IFR unpublished data
538	Eklund 17B	B	PY broth	6.8			90	26.88	1.42943	295.87	HR	Survivor curve		screw-cap tube in a water bath	counts + LYS	PYGS under 80%CO2, 20% N2 + Lys	10°C/140 days	IFR unpublished data
539	Eklund 17B	B	PY broth	6.8			90	6.13	0.78746	172.48		Survivor curve		screw-cap tube in a water bath	counts + LYS	PYGS under 50% Ar + 50% N2 + Lys	10°C/140 days	IFR unpublished data
540	Eklund 17B	B	PY broth	6.8			90	0.99	-0.00436481	21.33	HS	Survivor curve		screw-cap tube in a water bath	counts + LYS	PYGS + LYS	10°C/7 days	IFR unpublished data
541	Eklund 17B	B	PY broth	6.8			90	16.5	1.21748	181.61	HR	Survivor curve		screw-cap tube in a water bath	counts + LYS	PYGS + LYS	10°C/7 days	IFR unpublished data
542	Eklund 17B	B	PY broth	6.8			90	0.78	-0.107905	16.8	HS	Survivor curve		screw-cap tube in a water bath	counts + LYS	PYGS + LYS	10°C/7 days	IFR unpublished data
543	Eklund 17B	B	PY broth	6.8			90	10.29	1.01242	113.26	HR	Survivor curve		screw-cap tube in a water bath	counts + LYS	PYGS + LYS	10°C/7 days	IFR unpublished data
544	Eklund 17B	B	PY broth	6.8			80	3.74	0.572872	3.74		Survivor curve		screw-cap tube in a water bath	counts	PYGS	30°C/7 days	IFR unpublished data
545	Eklund 17B	B	PY broth	6.8			80	2.01	0.303196	2.01		Survivor curve		screw-cap tube in a water bath	counts	PYGS	10°C/21 days	IFR unpublished data
546	Eklund 17B	B	0.067M phosphate buffer	6.8			80	2.42	0.383815	2.42		Survivor curve		screw-cap tube in a water bath	counts	PYGS	30°C/8 days	Stringer et al., 1999
547	Eklund 17B	B	0.067M phosphate buffer	7			80	4.07	0.609594	4.07	HS	Survivor curve		screw-cap tube in a water bath	counts + LYS	PYGS + LYS	30°C/8 days	IFR unpublished data
548	Eklund 17B	B	0.067M phosphate buffer	7			80	82.64	1.91719	82.64	HR	Survivor curve		screw-cap tube in a water bath	counts + LYS	PYGS + LYS	30°C/8 days	IFR unpublished data
549	Eklund 17B	B	0.067M phosphate buffer	7			80	3.15	0.498311	3.15	HS	Survivor curve		screw-cap tube in a water bath	counts + LYS	PYGS + LYS	30°C/98 days	IFR unpublished data
550	Eklund 17B	B	0.067M phosphate buffer	7			80	27.93	1.44607	27.93	HR	Survivor curve		screw-cap tube in a water bath	counts + LYS	PYGS + LYS	30°C/98 days	IFR unpublished data
551	Eklund 17B	B	PY broth	6.8			80	0.97	-0.0132283	0.97	HS	Survivor curve		screw-cap tube in a water bath	counts + LYS	PYGS + LYS	30°C/8 days	IFR unpublished data
552	Eklund 17B	B	PY broth	6.8			80	111.11	2.04575	111.11	HR	Survivor curve		screw-cap tube in a water bath	counts + LYS	PYGS + LYS	30°C/8 days	IFR unpublished data
553	Eklund 17B	B	PY broth	6.8			80	2	0.30103	2		Survivor curve		screw-cap tube in a water bath	counts	PYGS	10°C/7 days	IFR unpublished data
554	Eklund 17B	B	PY broth	6.8			80	0.8	-0.09691	0.8	HS	Survivor curve		screw-cap tube in a water bath	counts + LYS	PYGS under 100% CO2 + Lys	10°C/49 days	IFR unpublished data
555	Eklund 17B	B	PY broth	6.8			80	0.69	-0.161151	0.69	HR	Survivor curve		screw-cap tube in a water bath	counts + LYS	PYGS under 100% CO2 + Lys	10°C/49 days	IFR unpublished data
556	Eklund 17B	B	PY broth	6.8			80	0.86	-0.0655015	0.86	HS	Survivor curve		screw-cap tube in a water bath	counts + LYS	PYGS under 100% Ar + Lys	10°C/49 days	IFR unpublished data
557	Eklund 17B	B	PY broth	6.8			80	15.38	1.18696	15.38	HR	Survivor curve		screw-cap tube in a water bath	counts + LYS	PYGS under 100% Ar + Lys	10°C/49 days	IFR unpublished data
558	Eklund 17B	B	PY broth	6.8			80	2.33	0.367356	2.33		Survivor curve		screw-cap tube in a water bath	counts	PYGS under 100% N2O	10°C/21 days	IFR unpublished data
559	Eklund 17B	B	PY broth	6.8			80	3.98	0.599883	3.98		Survivor curve		screw-cap tube in a water bath	counts	PYGS under 100% N2	10°/42 days	IFR unpublished data
560	Eklund 17B	B	PY broth	6.8			80	4	0.60206	4		Survivor curve		screw-cap tube in a water bath	counts	PYGS under 100% CO2	10°/42 days	IFR unpublished data
561	Eklund 17B	B	PY broth	6.8			80	2.11	0.324282	2.11		Survivor curve		screw-cap tube in a water bath	counts	PYGS under 100% He	10°/42 days	IFR unpublished data
562	Eklund 17B	B	PY broth	6.8			80	1.33	0.123852	1.33		Survivor curve		screw-cap tube in a water bath	counts	PYGS under 100% N2O	10°/42 days	IFR unpublished data
563	Eklund 17B	B	PY broth	6.8			80	2.23	0.348305	2.23		Survivor curve		screw-cap tube in a water bath	counts	PYGS	10°C/119 days	IFR unpublished data
564	Eklund 17B	B	PY broth	6.8			80	3.44	0.536558	3.44		Survivor curve		screw-cap tube in a water bath	counts	PYGS + 0.01M Acetate	10°C/119 days	IFR unpublished data
565	Eklund 17B	B	PY broth	6.8			80	3.84	0.584331	3.84		Survivor curve		screw-cap tube in a water bath	counts	PYGS + 0.01M Lactate	10°C/119 days	IFR unpublished data
566	Eklund 17B	B	PY broth	6.8			80	2.91	0.463893	2.91		Survivor curve		screw-cap tube in a water bath	counts	PYGS + 0.01M Citrate	10°C/119 days	IFR unpublished data
567	Eklund 17B	B	PY broth	6.8			75	6.99	0.844477	1.32		Survivor curve		screw-cap tube in a water bath	counts	PYGS	10°C/147 days	IFR unpublished data
568	Eklund 17B	B	PY broth	6.8			75	4.58	0.660865	0.86		Survivor curve		screw-cap tube in a water bath	counts	PYGS (pH 5.5)	10°C/147 days	IFR unpublished data
569	Eklund 17B	B	PY broth	6.8			90	0.71	-0.148742	15.3	HS	Survivor curve		screw-cap tube in a water bath	counts + LYS	PYGS + Lys	10°C/21 days	IFR unpublished data
570	Eklund 17B	B	PY broth	6.8			90	18.38	1.26435	202.31	HR	Survivor curve		screw-cap tube in a water bath	counts + LYS	PYGS + Lys	10°C/21 days	IFR unpublished data
571	Eklund 17B	B	PY broth	6.8			90	2.81	0.448706	60.54	HS	Survivor curve		screw-cap tube in a water bath	counts + LYS	PYGS (pH 6.0) + LYS	10°C/21 days	IFR unpublished data
572	Eklund 17B	B	PY broth	6.8			90	10.76	1.03181	118.43	HR	Survivor curve		screw-cap tube in a water bath	counts + LYS	PYGS (pH 6.0) + LYS	10°C/21 days	IFR unpublished data
573	Eklund 17B	B	PY broth	6.8			90	4.81	0.682145	135.34		Survivor curve		screw-cap tube in a water bath	counts + LYS	PYGS (pH 5.6) + LYS	10°C/21 days	IFR unpublished data
574	Eklund 17B	B	PY broth	6.8			90	0.71	-0.148742	15.3	HS	Survivor curve		screw-cap tube in a water bath	counts + LYS	PYGS + Lys	10°/42 days	IFR unpublished data
575	Eklund 17B	B	PY broth	6.8			90	19.38	1.28735	213.31	HR	Survivor curve		screw-cap tube in a water bath	counts + LYS	PYGS + Lys	10°/42 days	IFR unpublished data
576	Eklund 17B	B	PY broth	6.8			90	1.22	0.0863598	26.28	HS	Survivor curve		screw-cap tube in a water bath	counts + LYS	PYGS (pH 6.0) + LYS	10°/42 days	IFR unpublished data
577	Eklund 17B	B	PY broth	6.8			90	23.92	1.37876	263.29	HR	Survivor curve		screw-cap tube in a water bath	counts + LYS	PYGS (pH 6.0) + LYS	10°/42 days	IFR unpublished data
578	Eklund 17B	B	PY broth	6.8			90	2.39	0.378398	67.25		Survivor curve		screw-cap tube in a water bath	counts + LYS	PYGS (pH 5.6) + LYS	10°/42 days	IFR unpublished data
579	Eklund 17B	B	PY broth	6.8			75	4.45	0.64836	0.84		Survivor curve		screw-cap tube in a water bath	counts	PYGS + 3% NaCl	10°C/28 days	IFR unpublished data
580	Eklund 17B	B	PY broth	6.8			75	3.56	0.55145	0.67		Survivor curve		screw-cap tube in a water bath	counts	PYGS + 4% NaCl	10°C/28 days	IFR unpublished data
581	Eklund 17B	B	PY broth	6.8			75	0.59	-0.229148	0.11		Survivor curve		screw-cap tube in a water bath	counts	PYGS + 3% NaCl	10°C/14 days	IFR unpublished data
582	Eklund 17B	B	PY broth	6.8			90	4.29	0.632457	92.43	HS	Survivor curve		screw-cap tube in a water bath	counts + LYS	PYGS + 0.1% NaCl + Lys	10°C/161 days	IFR unpublished data
583	Eklund 17B	B	PY broth	6.8			90	26.81	1.4283	295.1	HR	Survivor curve		screw-cap tube in a water bath	counts + LYS	PYGS + 0.1% NaCl + Lys	10°C/161 days	IFR unpublished data
584	Eklund 17B	B	PY broth	6.8			90	0.87	-0.0604807	18.74	HS	Survivor curve		screw-cap tube in a water bath	counts + LYS	PYGS + 1.5% NaCl + Lys	10°C/161 days	IFR unpublished data
585	Eklund 17B	B	PY broth	6.8			90	22.52	1.35257	247.88	HR	Survivor curve		screw-cap tube in a water bath	counts + LYS	PYGS + 1.5% NaCl + Lys	10°C/161 days	IFR unpublished data
586	Eklund 17B	B	PY broth	6.8			90	1.53	0.184691	32.96	HS	Survivor curve		screw-cap tube in a water bath	counts + LYS	PYGS + 3% NaCl + Lys	10°C/161 days	IFR unpublished data
587	Eklund 17B	B	PY broth	6.8			90	26.38	1.42127	290.36	HR	Survivor curve		screw-cap tube in a water bath	counts + LYS	PYGS + 3% NaCl + Lys	10°C/161 days	IFR unpublished data
588	Eklund 17B	B	0.067M phosphate buffer	7			80	0.42	-0.376751	0.42		Survivor curve		screw-cap tube in a water bath	counts	PYGS	30°C/4 days	IFR unpublished data
589	2129B	B	0.067M phosphate buffer	7			80	2.47	0.392697	2.47		Survivor curve		screw-cap tube in a water bath	counts	PYGS	30°C/4 days	IFR unpublished data
590	Kap B2	B	0.067M phosphate buffer	7			80	2.57	0.409933	2.57		Survivor curve		screw-cap tube in a water bath	counts	PYGS	30°C/4 days	IFR unpublished data
591	Kap B5	B	0.067M phosphate buffer	7			80	2.62	0.418301	2.62		Survivor curve		screw-cap tube in a water bath	counts	PYGS	30°C/4 days	IFR unpublished data
592	Beluga	E	0.067M phosphate buffer	7			80	0.42	-0.376751	0.42		Survivor curve		screw-cap tube in a water bath	counts	PYGS	30°C/4 days	IFR unpublished data
593	Foster B96	E	0.067M phosphate buffer	7			80	0.59	-0.229148	0.59		Survivor curve		screw-cap tube in a water bath	counts	PYGS	30°C/4 days	IFR unpublished data
594	Eklund 202F	F	0.067M phosphate buffer	7			80	0.59	-0.229148	0.59		Survivor curve		screw-cap tube in a water bath	counts	PYGS	30°C/4 days	IFR unpublished data
595	Craig 610	F	0.067M phosphate buffer	7			80	0.75	-0.124939	0.75		Survivor curve		screw-cap tube in a water bath	counts	PYGS	30°C/4 days	IFR unpublished data
596	Eklund 17B	B	0.067M phosphate buffer	7			75	14.81	1.17056	1.21		Survivor curve	4.64	screw-cap tube in a water bath	counts	PYGS	30°C/5 days	IFR unpublished data
597	Eklund 17B	B	0.067M phosphate buffer	7			78	3.03	0.481443	1.11		Survivor curve	4.64	screw-cap tube in a water bath	counts	PYGS	30°C/5 days	IFR unpublished data
598	Eklund 17B	B	0.067M phosphate buffer	7			80	4.64	0.666518	4.64		Survivor curve	4.64	screw-cap tube in a water bath	counts	PYGS	30°C/5 days	IFR unpublished data
599	Kap B2	B	0.067M phosphate buffer	7			80	1.09	0.0374265	1.09		Survivor curve	4.17	screw-cap tube in a water bath	counts	PYGS	30°C/5 days	IFR unpublished data
600	Kap B2	B	0.067M phosphate buffer	7			82	0.37	-0.431798	1.11		Survivor curve	4.17	screw-cap tube in a water bath	counts	PYGS	30°C/5 days	IFR unpublished data
601	Eklund 17B	B	0.067M phosphate buffer	7			85	2.53	0.403121	5.60613	HS	Survivor curve	14.47	screw-cap tube in a water bath	counts + LYS	TPG + egg yolk	25°C/3-4 days	Smelt, 1980
602	Eklund 17B	B	0.067M phosphate buffer	7			85	51	1.70757	128.965	HR	Survivor curve	12.41	screw-cap tube in a water bath	counts + LYS	TPG + egg yolk	25°C/3-4 days	Smelt, 1980
603	Eklund 17B	B	0.067M phosphate buffer	7			87.5	1.5	0.176091	4.94772	HS	Survivor curve	14.47	screw-cap tube in a water bath	counts + LYS	TPG + egg yolk	25°C/3-4 days	Smelt, 1980
604	Eklund 17B	B	0.067M phosphate buffer	7			87.5	24	1.38021	96.5078	HR	Survivor curve	12.41	screw-cap tube in a water bath	counts + LYS	TPG + egg yolk	25°C/3-4 days	Smelt, 1980
605	Eklund 17B	B	0.067M phosphate buffer	7			90	0.4	-0.39794	1.96402	HS	Survivor curve	14.47	screw-cap tube in a water bath	counts + LYS	TPG + egg yolk	25°C/3-4 days	Smelt, 1980
606	Eklund 17B	B	0.067M phosphate buffer	7			90	8.3	0.919078	53.0738	HR	Survivor curve	12.41	screw-cap tube in a water bath	counts + LYS	TPG + egg yolk	25°C/3-4 days	Smelt, 1980
607	Eklund 17B	B	0.1M citrate buffer	3.5			87.5	0.99	-0.00436481	9.9	HS	Survivor curve		screw-cap tube in a water bath	counts + LYS	TPG + egg yolk	25°C/3-4 days	Smelt, 1980
608	Eklund 17B	B	0.1M citrate buffer	3.5			87.5	4.9	0.690196	26.118	HR	Survivor curve	10.32	screw-cap tube in a water bath	counts + LYS	TPG + egg yolk	25°C/3-4 days	Smelt, 1980
609	Beluga	E	0.067M phosphate buffer	7			80	1.24	0.0934217	1.24	HS	Survivor curve	9.51	screw-cap tube in a water bath	counts + LYS	TPG + egg yolk	25°C/3-4 days	Smelt, 1980
610	Beluga	E	0.067M phosphate buffer	7			80	36	1.5563	36	HR	Survivor curve	11.75	screw-cap tube in a water bath	counts + LYS	TPG + egg yolk	25°C/3-4 days	Smelt, 1980
611	Beluga	E	0.067M phosphate buffer	7			82.5	0.53	-0.275724	0.970861	HS	Survivor curve	9.51	screw-cap tube in a water bath	counts + LYS	TPG + egg yolk	25°C/3-4 days	Smelt, 1980
612	Beluga	E	0.067M phosphate buffer	7			82.5	23.6	1.37291	38.5193	HR	Survivor curve	11.75	screw-cap tube in a water bath	counts + LYS	TPG + egg yolk	25°C/3-4 days	Smelt, 1980
613	Beluga	E	0.067M phosphate buffer	7			85	0.3	-0.522879	1.00666	HS	Survivor curve	9.51	screw-cap tube in a water bath	counts + LYS	TPG + egg yolk	25°C/3-4 days	Smelt, 1980
614	Beluga	E	0.067M phosphate buffer	7			85	10.4	1.01703	27.7055	HR	Survivor curve	11.75	screw-cap tube in a water bath	counts + LYS	TPG + egg yolk	25°C/3-4 days	Smelt, 1980
615	Beluga	E	0.067M phosphate buffer	7			87.5	0.15	-0.823909	0.922008	HS	Survivor curve	9.51	screw-cap tube in a water bath	counts + LYS	TPG + egg yolk	25°C/3-4 days	Smelt, 1980
616	Beluga	E	0.067M phosphate buffer	7			87.5	6.1	0.78533	26.5233	HR	Survivor curve	11.75	screw-cap tube in a water bath	counts + LYS	TPG + egg yolk	25°C/3-4 days	Smelt, 1980
617	Eklund 17B	B	0.1M citrate buffer	3.5			77.5	2.39	0.378398	1.10934	HS	Survivor curve		screw-cap tube in a water bath	counts + LYS	TPG + egg yolk	25°C/3-4 days	Smelt, 1980
618	Eklund 17B	B	0.1M citrate buffer	3.5			77.5	40	1.60206	22.8988	HR	Survivor curve	10.32	screw-cap tube in a water bath	counts + LYS	TPG + egg yolk	25°C/3-4 days	Smelt, 1980
619	Eklund 17B	B	0.1M citrate buffer	4.4			77.5	3.42	0.534026	1.58742	HS	Survivor curve		screw-cap tube in a water bath	counts + LYS	TPG + egg yolk	25°C/3-4 days	Smelt, 1980
620	Eklund 17B	B	0.1M citrate buffer	4.4			77.5	52	1.716	29.7684	HR	Survivor curve	10.32	screw-cap tube in a water bath	counts + LYS	TPG + egg yolk	25°C/3-4 days	Smelt, 1980
621	Eklund 17B	B	0.067M phosphate buffer	7			77.5	3.98	0.599883	2.67369	HS	Survivor curve	14.47	screw-cap tube in a water bath	counts + LYS	TPG + egg yolk	25°C/3-4 days	Smelt, 1980
622	Eklund 17B	B	0.067M phosphate buffer	7			77.5	103	2.01284	64.7719	HR	Survivor curve	12.41	screw-cap tube in a water bath	counts + LYS	TPG + egg yolk	25°C/3-4 days	Smelt, 1980
623	Beluga	E	0.1M citrate buffer	3.5			77.5	1.77	0.247973	0.821561	HS	Survivor curve		screw-cap tube in a water bath	counts + LYS	TPG + egg yolk	25°C/3-4 days	Smelt, 1980
624	Beluga	E	0.1M citrate buffer	3.5			77.5	19.3	1.28556	10.596	HR	Survivor curve		screw-cap tube in a water bath	counts + LYS	TPG + egg yolk	25°C/3-4 days	Smelt, 1980
625	Beluga	E	0.1M citrate buffer	4.4			77.5	2.12	0.326336	0.984017	HS	Survivor curve		screw-cap tube in a water bath	counts + LYS	TPG + egg yolk	25°C/3-4 days	Smelt, 1980
626	Beluga	E	0.1M citrate buffer	4.4			77.5	30	1.47712	16.4704	HR	Survivor curve		screw-cap tube in a water bath	counts + LYS	TPG + egg yolk	25°C/3-4 days	Smelt, 1980
627	Beluga	E	0.067M phosphate buffer	7			77.5	1.52	0.181844	0.829779	HS	Survivor curve	9.51	screw-cap tube in a water bath	counts + LYS	TPG + egg yolk	25°C/3-4 days	Smelt, 1980
628	Beluga	E	0.067M phosphate buffer	7			77.5	38	1.57978	23.2819	HR	Survivor curve	11.75	screw-cap tube in a water bath	counts + LYS	TPG + egg yolk	25°C/3-4 days	Smelt, 1980
629	Beluga	E	0.1M citrate buffer + 30% (w/w) sucrose	3.8			80	5.84	0.766413	5.84		Survivor curve	8.39	screw-cap tube in a water bath	counts + LYS	TPG + egg yolk	25°C/3-4 days	Smelt, 1980
630	Beluga	E	0.1M citrate buffer + 30% (w/w) sucrose	3.8			82.5	3.01	0.478566	5.97778		Survivor curve	8.39	screw-cap tube in a water bath	counts + LYS	TPG + egg yolk	25°C/3-4 days	Smelt, 1980
631	Beluga	E	0.1M citrate buffer + 30% (w/w) sucrose	3.8			85	1.48	0.170262	5.83726		Survivor curve	8.39	screw-cap tube in a water bath	counts + LYS	TPG + egg yolk	25°C/3-4 days	Smelt, 1980
632	Eklund 17B	B	0.067M phosphate buffer	7			90	0.650999	-0.186419	14.03	HS	Survivor curve		screw-cap tube in a water bath	counts + LYS	PYGS + LYS	30°C/2-3 days	IFR unpublished data
633	Eklund 17B	B	0.067M phosphate buffer	7			90	18.2815	1.26201	201.22	HR	Survivor curve		screw-cap tube in a water bath	counts + LYS	PYGS + LYS	30°C/2-3 days	IFR unpublished data
634	ATCC 9564	E	0.067M phosphate buffer	7			90	0.769527	-0.113776	16.58	HS	Survivor curve		screw-cap tube in a water bath	counts + LYS	PYGS + LYS	30°C/2-3 days	IFR unpublished data
635	ATCC 9564	E	0.067M phosphate buffer	7			90	11.4416	1.05849	125.94	HR	Survivor curve		screw-cap tube in a water bath	counts + LYS	PYGS + LYS	30°C/2-3 days	IFR unpublished data
636	ATCC 9564	E	0.067M phosphate buffer	7			75	0.9	-0.0457575	0.17		Survivor curve		screw-cap tube in a water bath	counts	PYGS	30°C/7 days	IFR unpublished data
637	Hobbs FT50	B	0.067M phosphate buffer	7			90	0.826788	-0.0826059	17.81	HS	Survivor curve		screw-cap tube in a water bath	counts + LYS	PYGS + LYS	30°C/2-3 days	IFR unpublished data
638	Hobbs FT50	B	0.067M phosphate buffer	7			90	28.169	1.44977	310.05	HR	Survivor curve		screw-cap tube in a water bath	counts + LYS	PYGS + LYS	30°C/2-3 days	IFR unpublished data
639	Hobbs FT50	B	0.067M phosphate buffer	7			75	1.25	0.09691	0.24		Survivor curve		screw-cap tube in a water bath	counts	PYGS	30°C/7 days	IFR unpublished data
640	Beluga	E	0.067M phosphate buffer	7			75	1.63	0.212188	0.31		Survivor curve		screw-cap tube in a water bath	counts	PYGS	30°C/7 days	IFR unpublished data
641	Beluga	E	0.067M phosphate buffer	7			90	0.783453	-0.105987	16.88	HS	Survivor curve		screw-cap tube in a water bath	counts + LYS	PYGS + LYS	30°C/2-3 days	IFR unpublished data
642	Beluga	E	0.067M phosphate buffer	7			90	14.1844	1.15181	156.13	HR	Survivor curve		screw-cap tube in a water bath	counts + LYS	PYGS + LYS	30°C/2-3 days	IFR unpublished data
643	Foster B96	E	0.067M phosphate buffer	7			75	1.56	0.193125	0.29		Survivor curve		screw-cap tube in a water bath	counts	PYGS	30°C/7 days	IFR unpublished data
644	Foster B96	E	0.067M phosphate buffer	7			90	2.11	0.324282	45.46	HS	Survivor curve		screw-cap tube in a water bath	counts + LYS	PYGS + LYS	30°C/2-3 days	IFR unpublished data
645	Foster B96	E	0.067M phosphate buffer	7			90	28.41	1.45347	312.71	HR	Survivor curve		screw-cap tube in a water bath	counts + LYS	PYGS + LYS	30°C/2-3 days	IFR unpublished data
646	Craig 610	F	0.067M phosphate buffer	7			75	1.55	0.190332	0.26		Survivor curve		screw-cap tube in a water bath	counts	PYGS	30°C/7 days	IFR unpublished data
647	Craig 610	F	0.067M phosphate buffer	7			90	0.6	-0.221849	12.93	HS	Survivor curve		screw-cap tube in a water bath	counts + LYS	PYGS + LYS	30°C/2-3 days	IFR unpublished data
648	Craig 610	F	0.067M phosphate buffer	7			90	24.87	1.39568	273.74	HR	Survivor curve		screw-cap tube in a water bath	counts + LYS	PYGS + LYS	30°C/2-3 days	IFR unpublished data
649	Eklund 202F	F	0.067M phosphate buffer	7			90	0.649013	-0.187746	13.92	HS	Survivor curve		screw-cap tube in a water bath	counts + LYS	PYGS + LYS	30°C/2-3 days	IFR unpublished data
650	Eklund 202F	F	0.067M phosphate buffer	7			90	21.4592	1.33161	236.2	HR	Survivor curve		screw-cap tube in a water bath	counts + LYS	PYGS + LYS	30°C/2-3 days	IFR unpublished data
651	CBW25	B	0.067M phosphate buffer	7			90	1.05441	0.0230085	22.72	HS	Survivor curve		screw-cap tube in a water bath	counts + LYS	PYGS + LYS	30°C/2-3 days	IFR unpublished data
652	CBW25	B	0.067M phosphate buffer	7			90	28.2486	1.451	310.93	HR	Survivor curve		screw-cap tube in a water bath	counts + LYS	PYGS + LYS	30°C/2-3 days	IFR unpublished data
653	CBW25	B	0.067M phosphate buffer	7			75	3.06	0.485721	0.58		Survivor curve		screw-cap tube in a water bath	counts	PYGS	30°C/5 days	IFR unpublished data
654	Eklund 202F	F	0.067M phosphate buffer	7			75	4.91	0.691081	0.84		Survivor curve		screw-cap tube in a water bath	counts	PYGS	30°C/5 days	IFR unpublished data
655	Eklund 17B	B	0.067M phosphate buffer	7			75	17	1.23045	3.2		Survivor curve		screw-cap tube in a water bath	counts	PYGS	30°C/5 days	IFR unpublished data
656	Crab G21-5	E	crabmeat				82.2	3	0.477121	6.25118		TDT		TDT tubes in water bath	TDT	TPGY	26°C/6 days	Solmon et al., 1977
657	Crab G21-5	E	TPGY broth				82.2	1.5	0.176091	3.12559		TDT		TDT tubes in water bath	TDT	TPGY		Solmon et al., 1977
658	Mixed strains: B (Eklund 17B, CWB 25, CDC 3815, Kapchunka B2), E (Dolma VH, CB-K-38E)		bechamel sauce	6.49	0.989		80	7.21	0.857935	7.21		Survivor curve		screw-cap tube in a water bath	counts	PYGS	30°C/7 days	IFR unpublished data
659	Mixed strains: B (Eklund 17B, CWB 25, CDC 3815, Kapchunka B2), E (Dolma VH, CB-K-38E)		bechamel sauce	6.49	0.989		85	2.2	0.342423	12.27		Survivor curve		screw-cap tube in a water bath	counts	PYGS	30°C/7 days	IFR unpublished data
660	Mixed strains: B (Eklund 17B, CWB 25, CDC 3815, Kapchunka B2), E (Dolma VH, CB-K-38E)		bechamel sauce	6.49	0.989		92	0.26	-0.585027	16.07		Survivor curve		screw-cap tube in a water bath	counts	PYGS	30°C/7 days	IFR unpublished data
661	Mixed strains: B (Eklund 17B, CWB 25, CDC 3815, Kapchunka B2), E (Dolma VH, CB-K-38E)		bolognaise sauce	5.37	0.987		80	9.27	0.96708	9.27		Survivor curve		screw-cap tube in a water bath	counts	PYGS	30°C/7 days	IFR unpublished data
662	Mixed strains: B (Eklund 17B, CWB 25, CDC 3815, Kapchunka B2), E (Dolma VH, CB-K-38E)		bolognaise sauce	5.37	0.987		85	2.16	0.334454	12.04		Survivor curve		screw-cap tube in a water bath	counts	PYGS	30°C/7 days	IFR unpublished data
663	Mixed strains: B (Eklund 17B, CWB 25, CDC 3815, Kapchunka B2), E (Dolma VH, CB-K-38E)		bolognaise sauce	5.37	0.987		92	0.22	-0.657577	13.6		Survivor curve		screw-cap tube in a water bath	counts	PYGS	30°C/7 days	IFR unpublished data
664	Mixed strains: B (Eklund 17B, CWB 25, CDC 3815, Kapchunka B2), E (Dolma VH, CB-K-38E)		cooked pasta	6.74	0.99		85	2.18	0.338456	12.15		Survivor curve		screw-cap tube in a water bath	counts	PYGS	30°C/7 days	IFR unpublished data
665	Mixed strains: B (Eklund 17B, CWB 25, CDC 3815, Kapchunka B2), E (Dolma VH, CB-K-38E)		cooked pasta	6.74	0.99		88	1.24	0.0934217	19.38		Survivor curve		screw-cap tube in a water bath	counts	PYGS	30°C/7 days	IFR unpublished data
666	Mixed strains: B (Eklund 17B, CWB 25, CDC 3815, Kapchunka B2), E (Dolma VH, CB-K-38E)		cooked pasta	6.74	0.99		92	0.52	-0.283997	32.14		Survivor curve		screw-cap tube in a water bath	counts	PYGS	30°C/7 days	IFR unpublished data
667	Mixed strains: B (Eklund 17B, CWB 25, CDC 3815, Kapchunka B2), E (Dolma VH, CB-K-38E)		0.067M phosphate buffer	7			92	0.06	-1.22185	3.71		Survivor curve		screw-cap tube in a water bath	counts	PYGS	30°C/7 days	IFR unpublished data
668	Mixed strains: B (Eklund 17B, CWB 25, CDC 3815, Kapchunka B2), E (Dolma VH, CB-K-38E)		0.067M phosphate buffer	7			92	0.47	-0.327902	29.05		Survivor curve		screw-cap tube in a water bath	counts	PYGS	30°C/7 days	IFR unpublished data
669	Eloise	E	0.067M phosphate buffer	7			70	15.29	1.18441	0.543416		Survivor curve		unsealed tubes in water bath	counts	Beef-Infusion agar	33°C/2 days	Graikoski and Kempe, 1964
670	Detroit	E	0.067M phosphate buffer	7			65	400	2.60206	2.68008		Survivor curve		unsealed tubes in water bath	counts	Beef-Infusion agar	33°C/2 days	Graikoski and Kempe, 1964
671	Minneapolis	E	0.067M phosphate buffer	7			70	14.81	1.17056	0.526356		Survivor curve		sealed tubes in water bath	counts	Beef-Infusion agar	33°C/2 days	Graikoski and Kempe, 1964
672	Iwanai	E	0.067M phosphate buffer	7			65	66.67	1.82393	0.446702		Survivor curve		unsealed tubes in water bath	counts	Beef-Infusion agar	33°C/2 days	Graikoski and Kempe, 1964
673	E-74	E	0.067M phosphate buffer	7			85	7.05	0.848189	37.3961		Survivor curve		unsealed tubes in water bath	counts	Beef-Infusion agar	33°C/2 days	Graikoski and Kempe, 1964
674	Vancouver Herring	E	0.067M phosphate buffer	7			85	6.12	0.786751	32.463		Survivor curve		unsealed tubes in water bath	counts	Beef-Infusion agar	33°C/2 days	Graikoski and Kempe, 1964
675	Not specified strain	E	distilled water				71	62.9	1.79865	1.16918			5.22					Mann, 1966
676	Not specified strain	E	tuna				71	84.1	1.9248	1.02306			4.69					Mann, 1966
677	Saratoga	E	0.067M phosphate buffer	7			70	33.8	1.52892	1.38047			7.22	TDT tubes in water bath	TDT			Ito et al., 1970
678	Saratoga	E	0.067M phosphate buffer	7			72.8	13.1	1.11727	1.31			7.22	TDT tubes in water bath	TDT			Ito et al., 1970
679	Saratoga	E	0.067M phosphate buffer	7			75	8.2	0.913814	1.65718			7.22	TDT tubes in water bath	TDT			Ito et al., 1970
680	Saratoga	E	0.067M phosphate buffer	7			80	1.4	0.146128	1.4			7.22	TDT tubes in water bath	TDT			Ito et al., 1970
681	Beluga	E	0.067M phosphate buffer	7			70	29.3	1.46687	1.53044			7.78	TDT tubes in water bath	TDT			Ito et al., 1970
682	Beluga	E	0.067M phosphate buffer	7			72.8	8	0.90309	0.955021			7.78	TDT tubes in water bath	TDT			Ito et al., 1970
683	Beluga	E	0.067M phosphate buffer	7			75	5.1	0.70757	1.16559			7.78	TDT tubes in water bath	TDT			Ito et al., 1970
684	Beluga	E	0.067M phosphate buffer	7			80	1.4	0.146128	1.4			7.78	TDT tubes in water bath	TDT			Ito et al., 1970
685	Alaska	E	0.067M phosphate buffer	7			70	37.5	1.57403	1.95875			7.78	TDT tubes in water bath	TDT			Ito et al., 1970
686	Alaska	E	0.067M phosphate buffer	7			72.8	11.8	1.07188	1.40866			7.78	TDT tubes in water bath	TDT			Ito et al., 1970
687	Alaska	E	0.067M phosphate buffer	7			75	5.3	0.724276	1.2113			7.78	TDT tubes in water bath	TDT			Ito et al., 1970
688	Alaska	E	0.067M phosphate buffer	7			80	1.6	0.20412	1.6			7.78	TDT tubes in water bath	TDT			Ito et al., 1970
689	1304E	E	0.067M phosphate buffer	7			70	29.6	1.47129	1.84702			8.33	TDT tubes in water bath	TDT			Ito et al., 1970
690	1304E	E	0.067M phosphate buffer	7			72.8	10.6	1.02531	1.43826			8.33	TDT tubes in water bath	TDT			Ito et al., 1970
691	1304E	E	0.067M phosphate buffer	7			75	5.6	0.748188	1.39887			8.33	TDT tubes in water bath	TDT			Ito et al., 1970
692	1304E	E	0.067M phosphate buffer	7			80	1.8	0.255273	1.8			8.33	TDT tubes in water bath	TDT			Ito et al., 1970
693	Saratoga	E	0.067M phosphate buffer	7			80	1.17	0.0681859	1.17			7.11	TDT tubes in water bath	TDT			Angelotti, 1970
694	Beluga	E	0.067M phosphate buffer	7			80	1.1	0.0413927	1.1			8.33	TDT tubes in water bath	TDT			Angelotti, 1970
695	Alaska	E	0.067M phosphate buffer	7			80	1.35	0.130334	1.35			7.78	TDT tubes in water bath	TDT			Angelotti, 1970
696	1304E	E	0.067M phosphate buffer	7			80	1.45	0.161368	1.45			8.05	TDT tubes in water bath	TDT			Angelotti, 1970
697	Minnesota	E	crawfish paste				85	8.81	0.944976	37.1515		TDT/Stumbo(1948)	8	TDT tubes in water bath	TDT	crawfish paste	30°C/14 days	DePantoja, 1986
698	Minnesota	E	crawfish paste				90	2.46	0.390935	43.7457		TDT/Stumbo(1948)	8	TDT tubes in water bath	TDT	crawfish paste	30°C/14 days	DePantoja, 1986
699	Mixed strains: B (CDC 5900, Kapchunka B2, CB-R-25, Sebald P34, CB-K-18E, CB-K-38E)		0.067M phosphate buffer	7			80	5.45	0.736397	5.45		Survivor curve		screw-cap tube in a water bath	counts	PYGS	30°C/7 days	IFR unpublished data
700	Mixed strains: B (CDC 5900, Kapchunka B2, CB-R-25, Sebald P34, CB-K-18E, CB-K-38E)		0.067M phosphate buffer	7			80	5.76	0.760422	5.76		Survivor curve		screw-cap tube in a water bath	counts + LYS	PYGS + LYS	30°C/7 days	IFR unpublished data
701	Mixed strains: B (CDC 5900, Kapchunka B2, CB-R-25, Sebald P34, CB-K-18E, CB-K-38E)		0.067M phosphate buffer	7			80	5.24	0.719331	5.24		Survivor curve		screw-cap tube in a water bath	counts	PYGS	25°C/14 days	IFR unpublished data
702	Mixed strains: B (CDC 5900, Kapchunka B2, CB-R-25, Sebald P34, CB-K-18E, CB-K-38E)		0.067M phosphate buffer	7			80	6.51	0.813581	6.51		Survivor curve		screw-cap tube in a water bath	counts + LYS	PYGS + LYS	25°C/14 days	IFR unpublished data
703	Mixed strains: B (CDC 5900, Kapchunka B2, CB-R-25, Sebald P34, CB-K-18E, CB-K-38E)		0.067M phosphate buffer	7			80	7.9	0.897627	7.9		Survivor curve		screw-cap tube in a water bath	counts	PYGS	25°C/21 days	IFR unpublished data
704	Mixed strains: B (CDC 5900, Kapchunka B2, CB-R-25, Sebald P34, CB-K-18E, CB-K-38E)		0.067M phosphate buffer	7			80	7.9	0.897627	7.9		Survivor curve		screw-cap tube in a water bath	counts + LYS	PYGS + LYS	25°C/21 days	IFR unpublished data
705	202	F	physiological saline				80	4.9	0.690196	3.99945		TDT	9.2	sealed ampules in water bath	TDT	CMM	25˚C/35 days	Eklund et al.,1967
706	202	F	physiological saline				90	0.56	-0.251812	3.82342		TDT	9.2	sealed ampules in water bath	TDT	CMM	25˚C/35 days	Eklund et al.,1967
707	288	F	physiological saline				80	5.6	0.748188	4		TDT	8.7	sealed ampules in water bath	TDT	CMM	25˚C/35 days	Eklund et al.,1967
708	288	F	physiological saline				90	0.56	-0.251812	4.58811		TDT	8.7	sealed ampules in water bath	TDT	CMM	25˚C/35 days	Eklund et al.,1967
709	Mixed strains		TPG				80	0.8	-0.09691	0.8		Survivor curve			counts	TPG		Membre and McClure upublished data
710	Mixed strains		TPG				80	1.4	0.146128	1.4		Survivor curve			counts	TPG		Membre and McClure upublished data
711	Mixed strains		TPG				80	1.7	0.230449	1.7		Survivor curve			counts	TPG		Membre and McClure upublished data
712	Mixed strains		TPG				80	1.8	0.255273	1.8		Survivor curve			counts	TPG		Membre and McClure upublished data
713	Mixed strains		TPG				80	3.2	0.50515	3.2		Survivor curve			counts	TPG		Membre and McClure upublished data
714	Mixed strains		TPG				80	0.2	-0.69897	0.2		Survivor curve			counts	TPG		Membre and McClure upublished data
715	Mixed strains		TPG				80	0.3	-0.522879	0.3		Survivor curve			counts	TPG		Membre and McClure upublished data
716	Mixed strains		TPG				80	0.3	-0.522879	0.3		Survivor curve			counts	TPG		Membre and McClure upublished data
717	Mixed strains		TPG				80	0.3	-0.522879	0.3		Survivor curve			counts	TPG		Membre and McClure upublished data
718	Mixed strains		TPG				80	0.3	-0.522879	0.3		Survivor curve			counts	TPG		Membre and McClure upublished data
719	Mixed strains		TPG				80	0.6	-0.221849	0.6		Survivor curve			counts	TPG		Membre and McClure upublished data
720	Mixed strains		TPG				80	0.6	-0.221849	0.6		Survivor curve			counts	TPG		Membre and McClure upublished data
721	Mixed strains		TPG				80	0.6	-0.221849	0.6		Survivor curve			counts	TPG		Membre and McClure upublished data
722	Mixed strains		TPG				80	0.6	-0.221849	0.6		Survivor curve			counts	TPG		Membre and McClure upublished data
723	Mixed strains		TPG				80	0.7	-0.154902	0.7		Survivor curve			counts	TPG		Membre and McClure upublished data
724	Mixed strains		TPG				80	0.7	-0.154902	0.7		Survivor curve			counts	TPG		Membre and McClure upublished data
725	Mixed strains		TPG				80	0.8	-0.09691	0.8		Survivor curve			counts	TPG		Membre and McClure upublished data
726	Mixed strains		TPG				80	0.899498	-0.046	0.899498		Survivor curve			counts	TPG		Membre and McClure upublished data
727	Mixed strains		TPG				80	1.1995	0.079	1.1995		Survivor curve			counts	TPG		Membre and McClure upublished data
728	Mixed strains		TPG				80	1.39959	0.146	1.39959		Survivor curve			counts	TPG		Membre and McClure upublished data
729	Mixed strains		TPG				80	1.30017	0.114	1.30017		Survivor curve			counts	TPG		Membre and McClure upublished data
730	Mixed strains		TYD				80	0.199986	-0.699	0.199986		Survivor curve			counts	TPG		Membre and McClure upublished data
731	Mixed strains		TYD				80	0.199986	-0.699	0.199986		Survivor curve			counts	TPG		Membre and McClure upublished data
732	Mixed strains		TYD				80	0.599791	-0.222	0.599791		Survivor curve			counts	TPG		Membre and McClure upublished data
733	Mixed strains		TYD				80	1	0	1		Survivor curve			counts	TPG		Membre and McClure upublished data
734	Mixed strains		TYD				80	5.10505	0.708	5.10505		Survivor curve			counts	TPG		Membre and McClure upublished data
735	Mixed strains		TYD				80	0.399945	-0.398	0.399945		Survivor curve			counts	TPG		Membre and McClure upublished data
736	Mixed strains		TYD				80	0.399945	-0.398	0.399945		Survivor curve			counts	TPG		Membre and McClure upublished data
737	Mixed strains		TYD				80	0.500035	-0.301	0.500035		Survivor curve			counts	TPG		Membre and McClure upublished data
738	Mixed strains		TYD				80	0.699842	-0.155	0.699842		Survivor curve			counts	TPG		Membre and McClure upublished data
739	Mixed strains		TYD				80	0.699842	-0.155	0.699842		Survivor curve			counts	TPG		Membre and McClure upublished data
740	Mixed strains		TYD				80	0.799834	-0.097	0.799834		Survivor curve			counts	TPG		Membre and McClure upublished data
741	Mixed strains		TYD				80	0.899498	-0.046	0.899498		Survivor curve			counts	TPG		Membre and McClure upublished data
742	Mixed strains		TYD				80	0.899498	-0.046	0.899498		Survivor curve			counts	TPG		Membre and McClure upublished data
743	Mixed strains		TYD				80	1	0	1		Survivor curve			counts	TPG		Membre and McClure upublished data
744	Mixed strains		TYD				80	0.299916	-0.523	0.299916		Survivor curve			counts	TPG		Membre and McClure upublished data
745	Mixed strains		TYD				80	0.399945	-0.398	0.399945		Survivor curve			counts	TPG		Membre and McClure upublished data
746	Mixed strains		TYD				80	1	0	1		Survivor curve			counts	TPG		Membre and McClure upublished data
747	ATCC 9564	E	fine carot				70	31.4051	1.497	1.5787		Survivor curve	7.71		counts	TPGY	30˚C/2 days	Duh and Ren, 1995
748	ATCC 9564	E	fine carot				80	1.79887	0.255	1.79887		Survivor curve	7.71		counts	TPGY	30˚C/2 days	Duh and Ren, 1995
749	ATCC 9564	E	fine carot				90	0.0799834	-1.097	1.59111		Survivor curve	7.71		counts	TPGY	30˚C/2 days	Duh and Ren, 1995
750	Not specified strain	E					80	1.51008	0.179	1.51		TDT		TDT tubes in water bath	TDT	W & F		Kralovic, 1973
751	Mixed strains(Eklund 2B, Eklund 17B, Hazen 36208, Hobbs FT50, Beluga, Foster, Eklund 202F, Craig 610)		meat medium				75	274.76	2.43895	39.0387		Survivor curve	5.9	screw-cap tube in a water bath	counts	PYGS	25˚C/90 days	Fernandez and Peck, 1997
752	Mixed strains(Eklund 2B, Eklund 17B, Hazen 36208, Hobbs FT50, Beluga, Foster, Eklund 202F, Craig 610)		meat medium				80	4.24	0.627366	4.24		Survivor curve	5.9	screw-cap tube in a water bath	counts	PYGS	25˚C/90 days	Fernandez and Peck, 1997
753	Mixed strains(Eklund 2B, Eklund 17B, Hazen 36208, Hobbs FT50, Beluga, Foster, Eklund 202F, Craig 610)		meat medium				85	8.85	0.946943	62.2875		Survivor curve	5.9	screw-cap tube in a water bath	counts	PYGS	25˚C/90 days	Fernandez and Peck, 1997

## Sheet: References list
Alderman GG, Sugiyama H, King GJ. 1972. Factors in survival of Clostridium botulinum type E spores through the fish smoking process. J Milk Food Technol 35:163-166.
Alderton G, Chen JK, Ito KA. 1974. Effect of lysozyme on recovery of heated Clostridium botulinum spores. J Appl Microbiol 27:613-615.
Angelotti R. 1970. The heat resistance of Clostridium botulinum type E in food, p 404-409. In Herzberg M (ed), Proceedings of the First U.S.-Japan Conference on Toxic Microorganisms: Mycotoxins and Botulism. Honolulu, Hawaii, 7-10 October 1968. UJNR Joint Panel on Toxic Microorganisms and the U.S. Dept. of the Interior, Washington D.C.
Appleyard J, Gaze JE. 1993. The effect of exposure to sublethal temperatures on the final heat resistance of Listeria monocytogenes and Clostridium botulinum. Technical Memorandum No. 683. Campden Food and Drink Research Association, Chipping Campden.
Bohrer CW, Cleve BD, Modesto GY. 1973. Thermal destruction of type E Clostridium botulinum. Final Report on RF 4603. National Canners Association Fundation, Washington D.C.
Bucknavage MW, Pierson MD, Hackney CR, Bishop JR. 1990. Thermal inactivation of Clostridium botulinum Type E spores in oyster homogenates at minimal processing temperatures. J Food Sci 55:372-373, 429.
Chai TJ, Liang KT. 1992. Thermal resistance of spores from 5 type E Clostridium botulinum strains in eastern oyster homogenates. J Food Protection 55:18-22.
Crisley FD, Peeler JT, Angelotti R, Hall HE. 1968. Thermal resistance of spores of five strains of Clostridium botulinum type E in ground whitefish chubs. J Food Sci 33:411-416.
De Pantoja CAO. 1986. Ph.D. thesis. Louisiana State University and Agricultural and Mechanical College, Univeristy Microfilms International, US. Determination of the thermal death time of Clostridium botulinum type E in crawfish (Procambarus clarkii) tailmeat.
Duh Y, Ren T. 1995. Determination of the heat resistance of strain of non-proteolytic Clostridium botulinum type E. Food Sci-Taipei 22:461-464.
Eklund MW, Poysky FT, Wieler DI. 1967. Characteristics of Clostridium botulinum type F isolated from the Pacific Coast of the United States. Appl Microbiol 15:1316-1323.
Fernández PS, Peck MW. 1997. Predictive model describing the effect of prolonged heating at 70 to 80°C and incubation at refrigeration temperatures on growth and toxigenesis by non-proteolylic Clostridium botulinum. J Food Protection 60:1064-1071.
Gaze JE, Brown GD. 1990. Determination of the heat resistance of a strain of Clostridium botulinum type B and a strain of type E, heated in cod and carrot homogenate over the temperature range 70 to 90°C. Technical Memorandum No. 592. Campden Food and Drink Research Association, Chipping Campden.
Graikoski JT, Kempe LL. 1964. A study of the effect of ionizing radiation on resistance, germination, and toxin synthesis of Clostridium botulinum spores, types A, B, and E. University of Michigan, Argonne.
Grecz N, Tang T. 1970. Relation of dipicolinic acid to heat resistance of bacterial spores. J Gen Microbiol 63:303-310.
Ito KA, Seeger ML, Bohrer CW, Denny CB, Bruch MK. 1970. The thermal and germicidal resistance of Clostridium botulinum types A, B and E spores, p 410-415. In Herzberg M (ed), Proceedings of the First U.S.-Japan Conference on Toxic Microorganisms: Mycotoxins and Botulism. Honolulu, Hawaii, 7-10 October 1968. UJNR Joint Panel on Toxic Microorganisms and the U.S. Dept. of the Interior, Washington D.…
Ito KA, Seslar DJ, Mercer WA. 1967. The thermal and chlorine resistance of Clostridium botulinum type A, B and E spores, p 108-112. In Ingram M, Roberts TA (ed), Botulism 1966. Champan and Hall, London.
Juneja VK, Eblen BS, Marmer BS, Williams AC, Palumbo SA, Miller AJ. 1995. Thermal resistance of non-proteolytic type B and type E Clostridium botulinum spores in phosphate buffer and turkey slurry. J Food Protection 58:758-763.
Kralovic RC. 1973. Clostridium botulinum type E spores: Increased heat resistance through lysozyme treatment. Abstr Ann Meet Am Soc Microbiol 73:71.
Licciardello JJ. 1983. Botulism and heat processed seafoods. Mar Fish Rev 45:1-7.
Lindström M, Nevas M, Hielm S, Lähteenmäki L, Peck MW, Korkeala H. 2003. Thermal inactivation of non-proteolytic Clostridium botulinum type E spores in model fish media and in vacuum-packaged hot-smoked fish products. Appl Environ Microb 69:4029-4036.
Lynt RK, Kautter DA, Solomon HM. 1979. Heat resistance of non-proteolytic Clostridium botulinum type F in phosphate buffer and crabmeat. J Food Sci 44:108-111.
Lynt RK, Kautter DA, Solomon HM. 1983. Effect of delayed germination by heat-damaged spores on estimates of heat resistance of Clostridium botulinum types E and F. J Food Sci 48:226-229.
Lynt RK, Solomon HM, Lilly T, Kautter DA. 1977. Thermal death time of Clostridium botulinum type E in meat of the blue crab. J Food Sci 42:1022-1025.
Mann JB. 1966. Ph.D. thesis. Department of Food Science and Technology, Universisty of Massachusetts, Amherst. Heat resistance of Clostridium botulinum type E and the effect of nisin on heat damaged spores of Clostridium botulinum type E.
Murrell WG, Scott WJ. 1966. The heat resistance of bacterial spores at various water activities. J Gen Microbiol 43:411-425.
National Canners Association (NCA). 1966. Thermal destruction of Clostridium botulinum type E. [Research Information] February 1966. National Canners Association, Washington D.C.
Ohye DF, Scott WJ. 1957. Studies in the physiology of Clostridium botulinum type E. Aust J Biol Sci 10:85-98.
Peck MW, Fairbairn DA, Lund BM. 1992a. Factors affecting growth from heat-treated spores of non-proteolytic Clostridium botulinum. Lett Appl Microbiol 15:152-155.
Peck MW, Fairbairn DA, Lund BM. 1992b. The effect of recovery medium on the estimated heat-inactivation of spores of non-proteolytic Clostridium botulinum. Lett Appl Microbiol 15:146-151.
Peck MW, Fairbairn DA, Lund BM. 1993. Heat resistance of spores of non-proteolytic Clostridium botulinum estimated on medium containing lysozyme. Lett Appl Microbiol 16:126-131.
Rhodehamel EJ, Solomon HM, Lilly T, Kautter DA, Peeler JT. 1991. Incidence and heat resistance of Clostridium botulinum type E spores in menhaden surimi. J Food Sci 56:1562.
Roberts TA, Ingram M, Skulberg A. 1965. The resistance of spores of Clostridium botulinum type E to heat and radiation. J Appl Bacteriol 28:125-141.
Schmidt CF. 1964. Spores of Clostridium botulinum: formation, resistance, germination. Botulism: Proceedings of a Symposium. Cincinnati, Ohio, 13-15 January 1964. Public Health Service.
Scott VN, Bernard DT. 1982. Heat resistance of spores of non-proteolytic type B Clostridium botulinum. J Food Protection 45:909-912.
Scott VN, Bernard DT. 1985. The effect of lysozyme on the apparent heat resistance of non-proteolytic type E Clostridium botulinum. J Food Safety 7:145-154.
Smelt JPPM. 1980. Ph.D. thesis. University of Utrecht, The Netherlands. Heat resistance of Clostridium botulinum in acid ingredients and its signification for the safety of chilled foods.
Solomon HM, Lynt RK, Lilly T, Kautter DA. 1977. Effect of low temperatures on growth of Clostridium botulinum spores in meat of blue crab. J Food Protection 40:5-7.
Stringer SC, Fairbairn DA, Peck MW. 1997. Combining heat treatment and subsequent incubation temperature to prevent growth from spores of non-proteolytic Clostridium botulinum. J Appl Microbiol 82:128-136.
Stringer SC, Fairbairn DA, Peck MW. 1997. Combining heat treatment and subsequent incubation temperature to prevent growth from spores of non-proteolytic Clostridium botulinum. J Appl Microbiol 82:128-136.
Stringer SC, Peck MW. 1996. Vegetable juice aids the recovery of heated spores of non-proteolytic Clostridium botulinum. Lett Appl Microbiol 23:407-411.
Stringer SC, Peck MW. 1997. Combinations of heat treatment and sodium chloride that prevent growth from spores of non-proteolytic Clostridlum botulinum. J Food Protection 60:1553-1559.
